# Supplementary material for: Visualization data on concentrating apple juice with a trinitarian crystallization suspension freeze concentrator
Source: Data Brief. 2019 Jun 15;25:104155. doi: 10.1016/j.dib.2019.104155 (PMC6624679; doi:10.1016/j.dib.2019.104155)
Supplement: Supplementary file 6 [file mmc1.xls]

## Sheet: Sheet1
		Date	Time,s	Juice T,°C	Coolant T,°C	Juice C, %	Curren, A	Power, W
	Real time data	2017-08-03	1899-12-31 15:39:35	#NAME?	#NAME?	#NAME?	#NAME?	#NAME?
		2017-08-03	1899-12-31 11:03:02	27.8	19.3	10.5	0.3636	79.2
		2017-08-03	1899-12-31 11:03:12	27.7	14.2	10.5	0.3642	79.2
		2017-08-03	1899-12-31 11:03:22	27.6	12.8	10.5	0.3636	79.2
		2017-08-03	1899-12-31 11:03:32	27.5	12.7	10.5	0.3618	79.2
		2017-08-03	1899-12-31 11:03:42	27.4	12.7	10.5	0.3618	79.2
60		2017-08-03	1899-12-31 11:03:52	27.4	12.8	10.5	0.3618	79.2
10		2017-08-03	1899-12-31 11:04:02	27.3	12.7	10.5	0.3618	79.2
		2017-08-03	1899-12-31 11:04:12	27.3	12.6	10.5	0.3612	79.2
		2017-08-03	1899-12-31 11:04:22	27.3	12.2	10.5	0.3612	79.2
		2017-08-03	1899-12-31 11:04:32	27.2	11.9	10.5	0.3612	79.2
		2017-08-03	1899-12-31 11:04:42	27.2	11.2	10.5	0.3612	79.2
		2017-08-03	1899-12-31 11:04:52	27.2	10.7	10.5	0.363	79.2
		2017-08-03	1899-12-31 11:05:02	27.2	10	10.5	0.363	79.2
		2017-08-03	1899-12-31 11:05:12	27.1	9.2	10.5	0.3624	79.2
		2017-08-03	1899-12-31 11:05:22	27.1	8.5	10.5	0.363	79.2
		2017-08-03	1899-12-31 11:05:32	27.1	7.8	10.5	0.3612	79.2
		2017-08-03	1899-12-31 11:05:42	27	7.1	10.5	0.3606	79.2
		2017-08-03	1899-12-31 11:05:52	27	6.6	10.5	0.3606	79.2
		2017-08-03	1899-12-31 11:06:02	27	6	10.5	0.3624	79.2
		2017-08-03	1899-12-31 11:06:12	26.9	5.5	10.5	0.3624	79.2
		2017-08-03	1899-12-31 11:06:22	26.9	4.9	10.5	0.3624	79.2
		2017-08-03	1899-12-31 11:06:32	26.9	4.5	10.5	0.3624	79.2
		2017-08-03	1899-12-31 11:06:42	26.8	4.1	10.5	0.3618	79.2
		2017-08-03	1899-12-31 11:06:52	26.8	3.6	10.5	0.3618	79.2
		2017-08-03	1899-12-31 11:07:02	26.7	3.1	10.5	0.3642	79.2
		2017-08-03	1899-12-31 11:07:12	26.7	2.8	10.5	0.3642	79.2
		2017-08-03	1899-12-31 11:07:22	26.7	2.2	10.5	0.3636	79.2
		2017-08-03	1899-12-31 11:07:32	26.6	1.8	10.5	0.363	79.2
		2017-08-03	1899-12-31 11:07:42	26.6	1.3	10.5	0.3636	79.2
		2017-08-03	1899-12-31 11:07:52	26.5	0.9	10.5	0.3636	79.2
		2017-08-03	1899-12-31 11:08:02	26.5	0.5	10.5	0.363	79.2
		2017-08-03	1899-12-31 11:08:12	26.5	0	10.5	0.363	79.2
		2017-08-03	1899-12-31 11:08:22	26.4	-0.3	10.5	0.363	79.2
		2017-08-03	1899-12-31 11:08:32	26.4	-0.7	10.5	0.3636	79.2
		2017-08-03	1899-12-31 11:08:42	26.3	-1	10.5	0.3636	79.2
		2017-08-03	1899-12-31 11:08:52	26.3	-1.4	10.5	0.363	79.2
		2017-08-03	1899-12-31 11:09:02	26.2	-1.7	10.5	0.3636	79.2
		2017-08-03	1899-12-31 11:09:12	26.2	-1.9	10.5	0.363	79.2
		2017-08-03	1899-12-31 11:09:22	26.2	-2.2	10.5	0.363	79.2
		2017-08-03	1899-12-31 11:09:32	26.1	-2.5	10.5	0.3636	79.2
		2017-08-03	1899-12-31 11:09:42	26.1	-2.7	10.5	0.363	79.2
		2017-08-03	1899-12-31 11:09:52	26	-2.9	10.5	0.363	79.2
		2017-08-03	1899-12-31 11:10:02	26	-3.1	10.5	0.3624	79.2
		2017-08-03	1899-12-31 11:10:12	25.9	-3.3	10.5	0.3642	79.2
		2017-08-03	1899-12-31 11:10:22	25.9	-3.6	10.5	0.3636	79.2
		2017-08-03	1899-12-31 11:10:32	25.8	-3.8	10.5	0.3642	79.2
		2017-08-03	1899-12-31 11:10:42	25.8	-4	10.5	0.3636	79.2
		2017-08-03	1899-12-31 11:10:52	25.7	-4.2	10.5	0.3636	79.2
		2017-08-03	1899-12-31 11:11:02	25.7	-4.3	10.5	0.3636	79.2
		2017-08-03	1899-12-31 11:11:12	25.6	-4.5	10.5	0.363	79.2
		2017-08-03	1899-12-31 11:11:22	25.6	-4.7	10.5	0.363	79.2
		2017-08-03	1899-12-31 11:11:32	25.5	-4.9	10.5	0.3636	79.2
		2017-08-03	1899-12-31 11:11:42	25.5	-5.1	10.5	0.3636	79.2
		2017-08-03	1899-12-31 11:11:52	25.4	-5.2	10.5	0.3636	79.2
		2017-08-03	1899-12-31 11:12:02	25.3	-5.3	10.5	0.363	79.2
		2017-08-03	1899-12-31 11:12:12	25.3	-5.6	10.5	0.3666	79.2
		2017-08-03	1899-12-31 11:12:22	25.2	-5.7	10.5	0.366	81.4
		2017-08-03	1899-12-31 11:12:32	25.2	-5.9	10.5	0.363	81.4
		2017-08-03	1899-12-31 11:12:42	25.1	-6	10.5	0.3636	79.2
		2017-08-03	1899-12-31 11:12:52	25.1	-6.1	10.5	0.363	79.2
		2017-08-03	1899-12-31 11:13:02	25	-6.2	10.5	0.363	79.2
		2017-08-03	1899-12-31 11:13:12	25	-6.3	10.5	0.363	79.2
		2017-08-03	1899-12-31 11:13:22	24.9	-6.4	10.5	0.3624	79.2
		2017-08-03	1899-12-31 11:13:32	24.9	-6.5	10.5	0.3624	79.2
		2017-08-03	1899-12-31 11:13:42	24.8	-6.5	10.5	0.363	79.2
		2017-08-03	1899-12-31 11:13:52	24.8	-6.6	10.5	0.3624	79.2
		2017-08-03	1899-12-31 11:14:02	24.7	-6.7	10.5	0.3624	79.2
		2017-08-03	1899-12-31 11:14:12	24.7	-6.7	10.5	0.3624	79.2
		2017-08-03	1899-12-31 11:14:22	24.7	-6.9	10.5	0.3624	79.2
		2017-08-03	1899-12-31 11:14:32	24.6	-6.9	10.5	0.3624	79.2
		2017-08-03	1899-12-31 11:14:42	24.6	-7.1	10.5	0.3618	79.2
		2017-08-03	1899-12-31 11:14:52	24.5	-7.2	10.5	0.3624	79.2
		2017-08-03	1899-12-31 11:15:02	24.4	-7.2	10.5	0.3624	79.2
		2017-08-03	1899-12-31 11:15:12	24.4	-7.2	10.5	0.3624	79.2
		2017-08-03	1899-12-31 11:15:22	24.3	-7.3	10.5	0.3624	79.2
		2017-08-03	1899-12-31 11:15:32	24.3	-7.4	10.5	0.3624	79.2
		2017-08-03	1899-12-31 11:15:42	24.2	-7.4	10.5	0.3624	79.2
		2017-08-03	1899-12-31 11:15:52	24.2	-7.4	10.5	0.3624	79.2
		2017-08-03	1899-12-31 11:16:02	24.1	-7.6	10.5	0.3624	79.2
		2017-08-03	1899-12-31 11:16:12	24	-7.7	10.5	0.3618	79.2
		2017-08-03	1899-12-31 11:16:22	24	-7.7	10.5	0.3624	79.2
		2017-08-03	1899-12-31 11:16:32	23.9	-7.7	10.5	0.3618	79.2
		2017-08-03	1899-12-31 11:16:42	23.9	-7.8	10.5	0.3618	79.2
		2017-08-03	1899-12-31 11:16:52	23.8	-7.8	10.5	0.3618	79.2
		2017-08-03	1899-12-31 11:17:02	23.8	-7.9	10.5	0.3618	79.2
		2017-08-03	1899-12-31 11:17:12	23.7	-8	10.5	0.3618	79.2
		2017-08-03	1899-12-31 11:17:22	23.7	-8.1	10.5	0.3618	79.2
		2017-08-03	1899-12-31 11:17:32	23.6	-8.1	10.5	0.3636	79.2
		2017-08-03	1899-12-31 11:17:42	23.6	-8.1	10.5	0.363	79.2
		2017-08-03	1899-12-31 11:17:52	23.5	-8.2	10.5	0.3636	79.2
		2017-08-03	1899-12-31 11:18:02	23.4	-8.2	10.5	0.3624	79.2
		2017-08-03	1899-12-31 11:18:12	23.4	-8.3	10.5	0.363	79.2
		2017-08-03	1899-12-31 11:18:22	23.3	-8.3	10.5	0.363	79.2
		2017-08-03	1899-12-31 11:18:32	23.3	-8.4	10.5	0.3612	79.2
		2017-08-03	1899-12-31 11:18:42	23.2	-8.4	10.5	0.3612	79.2
		2017-08-03	1899-12-31 11:18:52	23.2	-8.5	10.5	0.3618	79.2
		2017-08-03	1899-12-31 11:19:02	23.1	-8.6	10.5	0.3612	79.2
		2017-08-03	1899-12-31 11:19:12	23.1	-8.6	10.5	0.3606	79.2
		2017-08-03	1899-12-31 11:19:22	23.1	-8.8	10.5	0.3612	79.2
		2017-08-03	1899-12-31 11:19:32	23	-8.8	10.5	0.3612	79.2
		2017-08-03	1899-12-31 11:19:42	22.9	-8.9	10.5	0.3606	79.2
		2017-08-03	1899-12-31 11:19:52	22.9	-8.9	10.5	0.3606	79.2
		2017-08-03	1899-12-31 11:20:02	22.8	-9.1	10.5	0.3612	79.2
		2017-08-03	1899-12-31 11:20:12	22.8	-9	10.5	0.3606	79.2
		2017-08-03	1899-12-31 11:20:22	22.7	-9.1	10.5	0.36	79.2
		2017-08-03	1899-12-31 11:20:32	22.7	-9	10.5	0.3606	79.2
		2017-08-03	1899-12-31 11:20:42	22.6	-9.2	10.5	0.3606	79.2
		2017-08-03	1899-12-31 11:20:52	22.6	-9.3	10.5	0.36	79.2
		2017-08-03	1899-12-31 11:21:02	22.5	-9.3	10.5	0.3618	79.2
		2017-08-03	1899-12-31 11:21:12	22.4	-9.2	10.5	0.3624	79.2
		2017-08-03	1899-12-31 11:21:22	22.4	-9.2	10.5	0.3618	79.2
		2017-08-03	1899-12-31 11:21:32	22.3	-9.2	10.5	0.3618	79.2
		2017-08-03	1899-12-31 11:21:42	22.3	-9.2	10.5	0.3618	79.2
		2017-08-03	1899-12-31 11:21:52	22.2	-9.2	10.5	0.3618	79.2
		2017-08-03	1899-12-31 11:22:02	22.2	-9.3	10.5	0.3618	79.2
		2017-08-03	1899-12-31 11:22:12	22.1	-9.3	10.5	0.3612	79.2
		2017-08-03	1899-12-31 11:22:22	22	-9.5	10.5	0.3612	79.2
		2017-08-03	1899-12-31 11:22:32	22	-9.4	10.5	0.3612	79.2
		2017-08-03	1899-12-31 11:22:42	21.9	-9.4	10.5	0.3618	79.2
		2017-08-03	1899-12-31 11:22:52	21.9	-9.4	10.5	0.3612	79.2
		2017-08-03	1899-12-31 11:23:02	21.8	-9.5	10.5	0.3612	79.2
		2017-08-03	1899-12-31 11:23:12	21.8	-9.5	10.5	0.3612	79.2
		2017-08-03	1899-12-31 11:23:22	21.7	-9.4	10.5	0.3612	79.2
		2017-08-03	1899-12-31 11:23:32	21.7	-9.6	10.5	0.3612	79.2
		2017-08-03	1899-12-31 11:23:42	21.6	-9.6	10.5	0.3606	79.2
		2017-08-03	1899-12-31 11:23:52	21.5	-9.6	10.5	0.3612	79.2
		2017-08-03	1899-12-31 11:24:02	21.5	-9.6	10.5	0.3612	79.2
		2017-08-03	1899-12-31 11:24:12	21.4	-9.6	10.5	0.3612	79.2
		2017-08-03	1899-12-31 11:24:22	21.4	-9.6	10.5	0.3624	79.2
		2017-08-03	1899-12-31 11:24:32	21.3	-9.7	10.5	0.3624	79.2
		2017-08-03	1899-12-31 11:24:42	21.3	-9.7	10.5	0.3624	79.2
		2017-08-03	1899-12-31 11:24:52	21.2	-9.8	10.5	0.3624	79.2
		2017-08-03	1899-12-31 11:25:02	21.2	-9.8	10.5	0.3624	79.2
		2017-08-03	1899-12-31 11:25:12	21.1	-9.9	10.5	0.3624	79.2
		2017-08-03	1899-12-31 11:25:22	21.1	-9.9	10.5	0.3618	79.2
		2017-08-03	1899-12-31 11:25:32	21	-9.9	10.5	0.3618	79.2
		2017-08-03	1899-12-31 11:25:42	20.9	-9.9	10.5	0.3624	79.2
		2017-08-03	1899-12-31 11:25:52	20.9	-10	10.5	0.3624	79.2
		2017-08-03	1899-12-31 11:26:02	20.8	-10	10.5	0.3624	79.2
		2017-08-03	1899-12-31 11:26:12	20.8	-10	10.5	0.3624	79.2
		2017-08-03	1899-12-31 11:26:22	20.7	-10	10.5	0.3624	79.2
		2017-08-03	1899-12-31 11:26:32	20.7	-10.1	10.5	0.3606	79.2
		2017-08-03	1899-12-31 11:26:42	20.6	-10.2	10.5	0.36	79.2
		2017-08-03	1899-12-31 11:26:52	20.6	-10.1	10.5	0.36	79.2
		2017-08-03	1899-12-31 11:27:02	20.5	-10.2	10.5	0.3594	79.2
		2017-08-03	1899-12-31 11:27:12	20.4	-10.2	10.5	0.36	79.2
		2017-08-03	1899-12-31 11:27:22	20.4	-10.3	10.5	0.36	79.2
		2017-08-03	1899-12-31 11:27:32	20.3	-10.3	10.5	0.36	79.2
		2017-08-03	1899-12-31 11:27:42	20.3	-10.3	10.5	0.36	79.2
		2017-08-03	1899-12-31 11:27:52	20.2	-10.2	10.5	0.3594	79.2
		2017-08-03	1899-12-31 11:28:02	20.1	-10.2	10.5	0.3594	79.2
		2017-08-03	1899-12-31 11:28:12	20.1	-10.4	10.5	0.36	79.2
		2017-08-03	1899-12-31 11:28:22	20	-10.3	10.5	0.3594	79.2
		2017-08-03	1899-12-31 11:28:32	20	-10.7	10.5	0.3594	79.2
		2017-08-03	1899-12-31 11:28:42	19.9	-10.6	10.5	0.36	79.2
		2017-08-03	1899-12-31 11:28:52	19.9	-10.6	10.5	0.3594	79.2
		2017-08-03	1899-12-31 11:29:02	19.8	-10.5	10.5	0.3594	79.2
		2017-08-03	1899-12-31 11:29:12	19.8	-10.4	10.5	0.36	79.2
		2017-08-03	1899-12-31 11:29:22	19.7	-10.5	10.5	0.3606	79.2
		2017-08-03	1899-12-31 11:29:32	19.7	-10.5	10.5	0.3612	79.2
		2017-08-03	1899-12-31 11:29:42	19.6	-10.5	10.5	0.3618	79.2
		2017-08-03	1899-12-31 11:29:52	19.6	-10.4	10.5	0.3612	79.2
		2017-08-03	1899-12-31 11:30:02	19.5	-10.5	10.5	0.3612	79.2
		2017-08-03	1899-12-31 11:30:12	19.4	-10.5	10.5	0.3606	79.2
		2017-08-03	1899-12-31 11:30:22	19.4	-10.6	10.5	0.3612	79.2
		2017-08-03	1899-12-31 11:30:32	19.4	-10.6	10.5	0.3606	79.2
		2017-08-03	1899-12-31 11:30:42	19.3	-10.6	10.5	0.3612	79.2
		2017-08-03	1899-12-31 11:30:52	19.2	-10.7	10.5	0.3612	79.2
		2017-08-03	1899-12-31 11:31:02	19.2	-10.7	10.5	0.3606	79.2
		2017-08-03	1899-12-31 11:31:12	19.1	-10.8	10.5	0.3612	79.2
		2017-08-03	1899-12-31 11:31:22	19.1	-11	10.5	0.3606	79.2
		2017-08-03	1899-12-31 11:31:32	19	-10.8	10.5	0.3606	79.2
		2017-08-03	1899-12-31 11:31:42	19	-10.7	10.5	0.3606	79.2
		2017-08-03	1899-12-31 11:31:52	18.9	-10.7	10.5	0.3606	79.2
		2017-08-03	1899-12-31 11:32:02	18.9	-10.8	10.5	0.3606	79.2
		2017-08-03	1899-12-31 11:32:12	18.8	-10.9	10.5	0.36	79.2
		2017-08-03	1899-12-31 11:32:22	18.8	-11	10.5	0.36	79.2
		2017-08-03	1899-12-31 11:32:32	18.7	-10.9	10.5	0.3606	79.2
		2017-08-03	1899-12-31 11:32:42	18.7	-11	10.5	0.36	79.2
		2017-08-03	1899-12-31 11:32:52	18.6	-11	10.5	0.36	79.2
		2017-08-03	1899-12-31 11:33:02	18.6	-11.2	10.5	0.3594	79.2
		2017-08-03	1899-12-31 11:33:12	18.5	-11.2	10.5	0.3594	79.2
		2017-08-03	1899-12-31 11:33:22	18.4	-11.2	10.5	0.36	79.2
		2017-08-03	1899-12-31 11:33:32	18.4	-11.2	10.5	0.3594	79.2
		2017-08-03	1899-12-31 11:33:42	18.4	-11.1	10.5	0.36	79.2
		2017-08-03	1899-12-31 11:33:52	18.3	-11.1	10.5	0.3594	79.2
		2017-08-03	1899-12-31 11:34:02	18.3	-11.1	10.5	0.36	79.2
		2017-08-03	1899-12-31 11:34:12	18.2	-11.1	10.5	0.3594	79.2
		2017-08-03	1899-12-31 11:34:22	18.2	-11.1	10.5	0.36	79.2
		2017-08-03	1899-12-31 11:34:32	18.1	-11.2	10.5	0.36	79.2
		2017-08-03	1899-12-31 11:34:42	18.1	-11.2	10.5	0.36	79.2
		2017-08-03	1899-12-31 11:34:52	18	-11.3	10.5	0.3606	79.2
		2017-08-03	1899-12-31 11:35:02	18	-11.2	10.5	0.3606	79.2
		2017-08-03	1899-12-31 11:35:12	17.9	-11.2	10.5	0.36	79.2
		2017-08-03	1899-12-31 11:35:22	17.9	-11.2	10.5	0.3606	79.2
		2017-08-03	1899-12-31 11:35:32	17.8	-11.3	10.5	0.3606	79.2
		2017-08-03	1899-12-31 11:35:42	17.8	-11.3	10.5	0.36	79.2
		2017-08-03	1899-12-31 11:35:52	17.7	-11.3	10.5	0.36	79.2
		2017-08-03	1899-12-31 11:36:02	17.7	-11.3	10.5	0.36	79.2
		2017-08-03	1899-12-31 11:36:12	17.6	-11.2	10.5	0.3594	79.2
		2017-08-03	1899-12-31 11:36:22	17.6	-11.3	10.5	0.36	79.2
		2017-08-03	1899-12-31 11:36:32	17.5	-11.4	10.5	0.36	79.2
		2017-08-03	1899-12-31 11:36:42	17.5	-11.5	10.5	0.36	79.2
		2017-08-03	1899-12-31 11:36:52	17.4	-11.6	10.5	0.3594	79.2
		2017-08-03	1899-12-31 11:37:02	17.4	-11.5	10.5	0.3594	79.2
		2017-08-03	1899-12-31 11:37:12	17.3	-11.4	10.5	0.36	79.2
		2017-08-03	1899-12-31 11:37:22	17.3	-11.4	10.5	0.36	79.2
		2017-08-03	1899-12-31 11:37:32	17.2	-11.5	10.5	0.3594	79.2
		2017-08-03	1899-12-31 11:37:42	17.2	-11.6	10.5	0.3594	79.2
		2017-08-03	1899-12-31 11:37:52	17.1	-11.7	10.5	0.36	79.2
		2017-08-03	1899-12-31 11:38:02	17.1	-11.6	10.5	0.3588	79.2
		2017-08-03	1899-12-31 11:38:12	17	-11.6	10.5	0.3594	79.2
		2017-08-03	1899-12-31 11:38:22	17	-11.6	10.5	0.3594	79.2
		2017-08-03	1899-12-31 11:38:32	17	-11.6	10.5	0.3594	79.2
		2017-08-03	1899-12-31 11:38:42	16.9	-11.9	10.5	0.3594	79.2
		2017-08-03	1899-12-31 11:38:52	16.8	-11.9	10.5	0.3594	79.2
		2017-08-03	1899-12-31 11:39:02	16.8	-11.9	10.5	0.3588	79.2
		2017-08-03	1899-12-31 11:39:12	16.8	-11.9	10.5	0.3594	79.2
		2017-08-03	1899-12-31 11:39:22	16.8	-11.9	10.5	0.3594	79.2
		2017-08-03	1899-12-31 11:39:32	16.7	-11.9	10.5	0.3594	79.2
		2017-08-03	1899-12-31 11:39:42	16.7	-11.9	10.5	0.3588	79.2
		2017-08-03	1899-12-31 11:39:52	16.6	-11.9	10.5	0.3588	79.2
		2017-08-03	1899-12-31 11:40:02	16.6	-12.2	10.5	0.3594	79.2
		2017-08-03	1899-12-31 11:40:12	16.5	-12	10.5	0.3588	79.2
		2017-08-03	1899-12-31 11:40:22	16.5	-12.1	10.5	0.3588	79.2
		2017-08-03	1899-12-31 11:40:32	16.4	-12	10.5	0.3582	79.2
		2017-08-03	1899-12-31 11:40:42	16.4	-12.1	10.5	0.3576	79.2
		2017-08-03	1899-12-31 11:40:52	16.3	-12.2	10.5	0.3576	79.2
		2017-08-03	1899-12-31 11:41:02	16.3	-12.1	10.5	0.3582	79.2
		2017-08-03	1899-12-31 11:41:12	16.2	-12.1	10.5	0.3576	79.2
		2017-08-03	1899-12-31 11:41:22	16.2	-12.2	10.5	0.357	79.2
		2017-08-03	1899-12-31 11:41:32	16.1	-12.1	10.5	0.3576	79.2
		2017-08-03	1899-12-31 11:41:42	16.1	-12.2	10.5	0.3576	79.2
		2017-08-03	1899-12-31 11:41:52	16	-12.3	10.5	0.3576	79.2
		2017-08-03	1899-12-31 11:42:02	16	-12.2	10.5	0.3576	79.2
		2017-08-03	1899-12-31 11:42:12	15.9	-12.2	10.5	0.3576	79.2
		2017-08-03	1899-12-31 11:42:22	15.9	-12.3	10.5	0.3582	79.2
		2017-08-03	1899-12-31 11:42:32	15.8	-12.4	10.5	0.3588	79.2
		2017-08-03	1899-12-31 11:42:42	15.8	-12.4	10.5	0.3588	79.2
		2017-08-03	1899-12-31 11:42:52	15.8	-12.4	10.5	0.3588	79.2
		2017-08-03	1899-12-31 11:43:02	15.7	-12.4	10.5	0.3588	79.2
		2017-08-03	1899-12-31 11:43:12	15.7	-12.5	10.5	0.3582	79.2
		2017-08-03	1899-12-31 11:43:22	15.6	-12.5	10.5	0.3588	79.2
		2017-08-03	1899-12-31 11:43:32	15.6	-12.5	10.5	0.3582	79.2
		2017-08-03	1899-12-31 11:43:42	15.5	-12.5	10.5	0.3582	79.2
		2017-08-03	1899-12-31 11:43:52	15.5	-12.4	10.5	0.3582	79.2
		2017-08-03	1899-12-31 11:44:02	15.4	-12.5	10.5	0.3588	79.2
		2017-08-03	1899-12-31 11:44:12	15.4	-12.5	10.5	0.3582	79.2
		2017-08-03	1899-12-31 11:44:22	15.3	-12.5	10.5	0.3582	79.2
		2017-08-03	1899-12-31 11:44:32	15.3	-12.5	10.5	0.3588	79.2
		2017-08-03	1899-12-31 11:44:42	15.3	-12.4	10.5	0.3582	79.2
		2017-08-03	1899-12-31 11:44:52	15.2	-12.5	10.5	0.3582	79.2
		2017-08-03	1899-12-31 11:45:02	15.2	-12.5	10.5	0.3582	79.2
		2017-08-03	1899-12-31 11:45:12	15.2	-12.5	10.5	0.3582	79.2
		2017-08-03	1899-12-31 11:45:22	15.1	-12.7	10.5	0.3582	79.2
		2017-08-03	1899-12-31 11:45:32	15.1	-12.7	10.5	0.3582	79.2
		2017-08-03	1899-12-31 11:45:42	15	-12.7	10.5	0.3582	79.2
		2017-08-03	1899-12-31 11:45:52	15	-12.7	10.5	0.3576	79.2
		2017-08-03	1899-12-31 11:46:02	14.9	-12.7	10.5	0.3582	79.2
		2017-08-03	1899-12-31 11:46:12	14.9	-12.7	10.5	0.3582	79.2
		2017-08-03	1899-12-31 11:46:22	14.8	-12.7	10.5	0.3582	79.2
		2017-08-03	1899-12-31 11:46:32	14.8	-12.8	10.5	0.3582	79.2
		2017-08-03	1899-12-31 11:46:42	14.7	-12.7	10.5	0.3576	79.2
		2017-08-03	1899-12-31 11:46:52	14.7	-12.7	10.5	0.3582	79.2
		2017-08-03	1899-12-31 11:47:02	14.6	-12.7	10.5	0.3576	79.2
		2017-08-03	1899-12-31 11:47:12	14.6	-12.8	10.5	0.3582	79.2
		2017-08-03	1899-12-31 11:47:22	14.6	-12.9	10.5	0.3582	79.2
		2017-08-03	1899-12-31 11:47:32	14.5	-12.8	10.5	0.3576	79.2
		2017-08-03	1899-12-31 11:47:42	14.5	-12.9	10.5	0.3576	79.2
		2017-08-03	1899-12-31 11:47:52	14.4	-12.9	10.5	0.3582	79.2
		2017-08-03	1899-12-31 11:48:02	14.4	-12.9	10.5	0.3576	79.2
		2017-08-03	1899-12-31 11:48:12	14.3	-13	10.5	0.3576	79.2
		2017-08-03	1899-12-31 11:48:22	14.3	-13	10.5	0.3576	79.2
		2017-08-03	1899-12-31 11:48:32	14.2	-13	10.5	0.3582	79.2
		2017-08-03	1899-12-31 11:48:42	14.2	-13	10.5	0.3582	79.2
		2017-08-03	1899-12-31 11:48:52	14.1	-13	10.5	0.3576	79.2
		2017-08-03	1899-12-31 11:49:02	14.1	-13.2	10.5	0.3582	79.2
		2017-08-03	1899-12-31 11:49:12	14	-13.2	10.5	0.3582	79.2
		2017-08-03	1899-12-31 11:49:22	14	-13.2	10.5	0.3582	79.2
		2017-08-03	1899-12-31 11:49:32	14	-13.1	10.5	0.3576	79.2
		2017-08-03	1899-12-31 11:49:42	13.9	-13.1	10.5	0.3582	79.2
		2017-08-03	1899-12-31 11:49:52	13.9	-13.1	10.5	0.3576	79.2
		2017-08-03	1899-12-31 11:50:02	13.8	-13.1	10.5	0.3576	79.2
		2017-08-03	1899-12-31 11:50:12	13.8	-13.4	10.5	0.3576	79.2
		2017-08-03	1899-12-31 11:50:22	13.7	-13.2	10.5	0.3576	79.2
		2017-08-03	1899-12-31 11:50:32	13.7	-13.3	10.5	0.3576	79.2
		2017-08-03	1899-12-31 11:50:42	13.7	-13.1	10.5	0.3582	79.2
		2017-08-03	1899-12-31 11:50:52	13.6	-13.2	10.5	0.3576	79.2
		2017-08-03	1899-12-31 11:51:02	13.6	-13.2	10.5	0.3576	79.2
		2017-08-03	1899-12-31 11:51:12	13.5	-13.2	10.5	0.3576	79.2
		2017-08-03	1899-12-31 11:51:22	13.5	-13.2	10.5	0.3576	79.2
		2017-08-03	1899-12-31 11:51:32	13.5	-13.3	10.5	0.3576	79.2
		2017-08-03	1899-12-31 11:51:42	13.4	-13.3	10.5	0.3576	79.2
		2017-08-03	1899-12-31 11:51:52	13.4	-13.3	10.5	0.357	79.2
		2017-08-03	1899-12-31 11:52:02	13.3	-13.3	10.5	0.3576	79.2
		2017-08-03	1899-12-31 11:52:12	13.3	-13.4	10.5	0.3576	79.2
		2017-08-03	1899-12-31 11:52:22	13.2	-13.4	10.5	0.3576	79.2
		2017-08-03	1899-12-31 11:52:32	13.2	-13.5	10.5	0.357	79.2
		2017-08-03	1899-12-31 11:52:42	13.2	-13.4	10.5	0.357	79.2
		2017-08-03	1899-12-31 11:52:52	13.1	-13.5	10.5	0.3576	79.2
		2017-08-03	1899-12-31 11:53:02	13.1	-13.5	10.5	0.357	79.2
		2017-08-03	1899-12-31 11:53:12	13	-13.7	10.5	0.357	79.2
		2017-08-03	1899-12-31 11:53:22	13	-13.6	10.5	0.3564	79.2
		2017-08-03	1899-12-31 11:53:32	12.9	-13.6	10.5	0.3576	79.2
		2017-08-03	1899-12-31 11:53:42	12.9	-13.7	10.5	0.3576	79.2
		2017-08-03	1899-12-31 11:53:52	12.8	-13.6	10.5	0.3582	79.2
		2017-08-03	1899-12-31 11:54:02	12.8	-13.7	10.5	0.3576	79.2
		2017-08-03	1899-12-31 11:54:12	12.8	-13.6	10.5	0.3576	79.2
		2017-08-03	1899-12-31 11:54:22	12.7	-13.6	10.5	0.3582	79.2
		2017-08-03	1899-12-31 11:54:32	12.7	-13.7	10.5	0.3576	79.2
		2017-08-03	1899-12-31 11:54:42	12.6	-13.7	10.5	0.3576	79.2
		2017-08-03	1899-12-31 11:54:52	12.6	-13.7	10.5	0.3576	79.2
		2017-08-03	1899-12-31 11:55:02	12.5	-13.7	10.5	0.357	79.2
		2017-08-03	1899-12-31 11:55:12	12.5	-13.7	10.5	0.3576	79.2
		2017-08-03	1899-12-31 11:55:22	12.5	-13.9	10.5	0.3576	79.2
		2017-08-03	1899-12-31 11:55:32	12.4	-13.8	10.5	0.3576	79.2
		2017-08-03	1899-12-31 11:55:42	12.4	-13.9	10.5	0.3576	79.2
		2017-08-03	1899-12-31 11:55:52	12.3	-14	10.5	0.3576	79.2
		2017-08-03	1899-12-31 11:56:02	12.3	-14.1	10.5	0.357	79.2
		2017-08-03	1899-12-31 11:56:12	12.2	-14	10.5	0.3576	79.2
		2017-08-03	1899-12-31 11:56:22	12.2	-14	10.5	0.357	79.2
		2017-08-03	1899-12-31 11:56:32	12.1	-14.1	10.5	0.3576	79.2
		2017-08-03	1899-12-31 11:56:42	12.1	-14	10.5	0.3576	79.2
		2017-08-03	1899-12-31 11:56:52	12.1	-13.8	10.5	0.3576	79.2
		2017-08-03	1899-12-31 11:57:02	12	-13.9	10.5	0.3576	79.2
		2017-08-03	1899-12-31 11:57:12	12	-13.8	10.5	0.3564	79.2
		2017-08-03	1899-12-31 11:57:22	11.9	-13.9	10.5	0.3576	79.2
		2017-08-03	1899-12-31 11:57:32	11.9	-13.9	10.5	0.3564	79.2
		2017-08-03	1899-12-31 11:57:42	11.8	-13.9	10.5	0.3576	79.2
		2017-08-03	1899-12-31 11:57:52	11.8	-13.9	10.5	0.3564	79.2
		2017-08-03	1899-12-31 11:58:02	11.8	-14	10.5	0.3564	79.2
		2017-08-03	1899-12-31 11:58:12	11.7	-14	10.5	0.3576	79.2
		2017-08-03	1899-12-31 11:58:22	11.7	-14	10.5	0.357	79.2
		2017-08-03	1899-12-31 11:58:32	11.6	-14	10.5	0.357	79.2
		2017-08-03	1899-12-31 11:58:42	11.6	-14	10.5	0.357	79.2
		2017-08-03	1899-12-31 11:58:52	11.6	-14	10.5	0.3564	79.2
		2017-08-03	1899-12-31 11:59:02	11.5	-14.1	10.5	0.357	79.2
		2017-08-03	1899-12-31 11:59:12	11.5	-14.2	10.5	0.357	79.2
		2017-08-03	1899-12-31 11:59:22	11.4	-14.2	10.5	0.3564	79.2
		2017-08-03	1899-12-31 11:59:32	11.4	-14.3	10.5	0.3564	79.2
		2017-08-03	1899-12-31 11:59:42	11.4	-14.2	10.5	0.357	79.2
		2017-08-03	1899-12-31 11:59:52	11.3	-14.3	10.5	0.3564	79.2
		2017-08-03	1899-12-31 12:00:02	11.3	-14.3	10.5	0.3564	79.2
		2017-08-03	1899-12-31 12:00:12	11.2	-14.3	10.5	0.3564	79.2
		2017-08-03	1899-12-31 12:00:22	11.2	-14.3	10.5	0.357	79.2
		2017-08-03	1899-12-31 12:00:32	11.2	-14.3	10.5	0.3564	79.2
		2017-08-03	1899-12-31 12:00:42	11.1	-14.3	10.5	0.3564	79.2
		2017-08-03	1899-12-31 12:00:52	11.1	-14.3	10.5	0.3564	79.2
		2017-08-03	1899-12-31 12:01:02	11	-14.3	10.5	0.357	79.2
		2017-08-03	1899-12-31 12:01:12	11	-14.4	10.5	0.3564	79.2
		2017-08-03	1899-12-31 12:01:22	11	-14.4	10.5	0.3564	79.2
		2017-08-03	1899-12-31 12:01:32	10.9	-14.5	10.5	0.3564	79.2
		2017-08-03	1899-12-31 12:01:42	10.9	-14.6	10.5	0.3564	79.2
		2017-08-03	1899-12-31 12:01:52	10.8	-14.4	10.5	0.3558	79.2
		2017-08-03	1899-12-31 12:02:02	10.8	-14.5	10.5	0.3564	79.2
		2017-08-03	1899-12-31 12:02:12	10.7	-14.4	10.5	0.357	79.2
		2017-08-03	1899-12-31 12:02:22	10.7	-14.4	10.5	0.3564	79.2
		2017-08-03	1899-12-31 12:02:32	10.7	-14.6	10.5	0.3564	79.2
		2017-08-03	1899-12-31 12:02:42	10.6	-14.3	10.5	0.3564	79.2
		2017-08-03	1899-12-31 12:02:52	10.6	-14.6	10.5	0.3558	79.2
		2017-08-03	1899-12-31 12:03:02	10.5	-14.5	10.5	0.3558	79.2
		2017-08-03	1899-12-31 12:03:12	10.5	-14.7	10.5	0.3564	79.2
		2017-08-03	1899-12-31 12:03:22	10.4	-14.6	10.5	0.3564	79.2
		2017-08-03	1899-12-31 12:03:32	10.4	-14.6	10.5	0.3558	79.2
		2017-08-03	1899-12-31 12:03:42	10.4	-14.6	10.5	0.3558	79.2
		2017-08-03	1899-12-31 12:03:52	10.3	-14.7	10.5	0.3564	79.2
		2017-08-03	1899-12-31 12:04:02	10.3	-14.8	10.5	0.3558	79.2
		2017-08-03	1899-12-31 12:04:12	10.2	-14.8	10.5	0.3558	79.2
		2017-08-03	1899-12-31 12:04:22	10.2	-14.7	10.5	0.3558	79.2
		2017-08-03	1899-12-31 12:04:32	10.2	-14.6	10.5	0.3558	79.2
		2017-08-03	1899-12-31 12:04:42	10.1	-14.6	10.5	0.3552	79.2
		2017-08-03	1899-12-31 12:04:52	10.1	-14.5	10.5	0.3552	79.2
		2017-08-03	1899-12-31 12:05:02	10	-14.7	10.5	0.3558	79.2
		2017-08-03	1899-12-31 12:05:12	10	-14.6	10.5	0.3558	79.2
		2017-08-03	1899-12-31 12:05:22	10	-14.7	10.5	0.3558	79.2
		2017-08-03	1899-12-31 12:05:32	9.9	-14.7	10.5	0.3552	79.2
		2017-08-03	1899-12-31 12:05:42	9.9	-14.8	10.5	0.3552	79.2
		2017-08-03	1899-12-31 12:05:52	9.8	-14.8	10.5	0.3552	79.2
		2017-08-03	1899-12-31 12:06:02	9.8	-14.8	10.5	0.3558	79.2
		2017-08-03	1899-12-31 12:06:12	9.8	-15	10.5	0.3558	79.2
		2017-08-03	1899-12-31 12:06:22	9.7	-15	10.5	0.3558	79.2
		2017-08-03	1899-12-31 12:06:32	9.7	-15	10.5	0.3558	79.2
		2017-08-03	1899-12-31 12:06:42	9.6	-15.1	10.5	0.3558	79.2
		2017-08-03	1899-12-31 12:06:52	9.6	-15	10.5	0.3552	79.2
		2017-08-03	1899-12-31 12:07:02	9.5	-15.1	10.5	0.3552	79.2
		2017-08-03	1899-12-31 12:07:12	9.5	-15	10.5	0.3552	79.2
		2017-08-03	1899-12-31 12:07:22	9.5	-15.1	10.5	0.3552	79.2
		2017-08-03	1899-12-31 12:07:32	9.4	-15.1	10.5	0.3552	79.2
		2017-08-03	1899-12-31 12:07:42	9.4	-15.1	10.5	0.3552	79.2
		2017-08-03	1899-12-31 12:07:52	9.3	-15.2	10.5	0.3558	79.2
		2017-08-03	1899-12-31 12:08:02	9.3	-15.1	10.5	0.3558	79.2
		2017-08-03	1899-12-31 12:08:12	9.3	-15.1	10.5	0.3552	79.2
		2017-08-03	1899-12-31 12:08:22	9.2	-15	10.5	0.3558	79.2
		2017-08-03	1899-12-31 12:08:32	9.2	-15.2	10.5	0.3558	79.2
		2017-08-03	1899-12-31 12:08:42	9.2	-15.1	10.5	0.3558	79.2
		2017-08-03	1899-12-31 12:08:52	9.1	-15	10.5	0.3558	79.2
		2017-08-03	1899-12-31 12:09:02	9.1	-15.2	10.5	0.3558	79.2
		2017-08-03	1899-12-31 12:09:12	9	-15.1	10.5	0.3552	79.2
		2017-08-03	1899-12-31 12:09:22	9	-15	10.5	0.3552	79.2
		2017-08-03	1899-12-31 12:09:32	9	-15.2	10.5	0.3552	79.2
		2017-08-03	1899-12-31 12:09:42	9	-15.2	10.5	0.3546	79.2
		2017-08-03	1899-12-31 12:09:52	8.9	-15.3	10.5	0.3546	77
		2017-08-03	1899-12-31 12:10:02	8.9	-15.2	10.5	0.3552	77
		2017-08-03	1899-12-31 12:10:12	8.9	-15.3	10.5	0.354	79.2
		2017-08-03	1899-12-31 12:10:22	8.8	-15.2	10.5	0.3552	77
		2017-08-03	1899-12-31 12:10:32	8.8	-15.3	10.5	0.3552	79.2
		2017-08-03	1899-12-31 12:10:42	8.7	-15.4	10.5	0.354	79.2
		2017-08-03	1899-12-31 12:10:52	8.7	-15.4	10.5	0.354	77
		2017-08-03	1899-12-31 12:11:02	8.7	-15.4	10.5	0.354	77
		2017-08-03	1899-12-31 12:11:12	8.6	-15.4	10.5	0.3552	77
		2017-08-03	1899-12-31 12:11:22	8.6	-15.4	10.5	0.3552	79.2
		2017-08-03	1899-12-31 12:11:32	8.5	-15.5	10.5	0.354	79.2
		2017-08-03	1899-12-31 12:11:42	8.5	-15.5	10.5	0.3534	77
		2017-08-03	1899-12-31 12:11:52	8.5	-15.5	10.5	0.3546	77
		2017-08-03	1899-12-31 12:12:02	8.4	-15.5	10.5	0.3534	77
		2017-08-03	1899-12-31 12:12:12	8.4	-15.6	10.5	0.3546	77
		2017-08-03	1899-12-31 12:12:22	8.4	-15.6	10.5	0.3546	77
		2017-08-03	1899-12-31 12:12:32	8.3	-15.3	10.5	0.3552	77
		2017-08-03	1899-12-31 12:12:42	8.3	-15.7	10.5	0.3546	79.2
		2017-08-03	1899-12-31 12:12:52	8.2	-15.6	10.5	0.354	77
		2017-08-03	1899-12-31 12:13:02	8.2	-15.7	10.5	0.354	77
		2017-08-03	1899-12-31 12:13:12	8.2	-15.5	10.5	0.3552	77
		2017-08-03	1899-12-31 12:13:22	8.1	-15.6	10.5	0.3546	79.2
		2017-08-03	1899-12-31 12:13:32	8.1	-15.6	10.5	0.3546	77
		2017-08-03	1899-12-31 12:13:42	8.1	-15.6	10.5	0.354	77
		2017-08-03	1899-12-31 12:13:52	8	-15.6	10.5	0.354	77
		2017-08-03	1899-12-31 12:14:02	8	-15.7	10.5	0.354	77
		2017-08-03	1899-12-31 12:14:12	7.9	-15.7	10.5	0.3546	77
		2017-08-03	1899-12-31 12:14:22	7.9	-15.7	10.5	0.354	77
		2017-08-03	1899-12-31 12:14:32	7.9	-15.7	10.5	0.354	77
		2017-08-03	1899-12-31 12:14:42	7.8	-15.7	10.5	0.3528	77
		2017-08-03	1899-12-31 12:14:52	7.8	-15.8	10.5	0.3534	77
		2017-08-03	1899-12-31 12:15:02	7.8	-15.7	10.5	0.3534	77
		2017-08-03	1899-12-31 12:15:12	7.7	-15.8	10.5	0.3528	77
		2017-08-03	1899-12-31 12:15:22	7.7	-15.7	10.5	0.3534	77
		2017-08-03	1899-12-31 12:15:32	7.7	-15.6	10.5	0.354	77
		2017-08-03	1899-12-31 12:15:42	7.6	-15.8	10.5	0.354	77
		2017-08-03	1899-12-31 12:15:52	7.6	-15.7	10.5	0.3534	77
		2017-08-03	1899-12-31 12:16:02	7.6	-15.8	10.5	0.3528	77
		2017-08-03	1899-12-31 12:16:12	7.5	-15.8	10.5	0.3528	77
		2017-08-03	1899-12-31 12:16:22	7.5	-15.8	10.5	0.3528	77
		2017-08-03	1899-12-31 12:16:32	7.4	-15.9	10.5	0.354	77
		2017-08-03	1899-12-31 12:16:42	7.4	-15.8	10.5	0.3528	77
		2017-08-03	1899-12-31 12:16:52	7.4	-16	10.5	0.3534	77
		2017-08-03	1899-12-31 12:17:02	7.4	-16	10.5	0.3528	77
		2017-08-03	1899-12-31 12:17:12	7.3	-16.1	10.5	0.3528	77
		2017-08-03	1899-12-31 12:17:22	7.3	-16.2	10.5	0.3534	77
		2017-08-03	1899-12-31 12:17:32	7.3	-16.2	10.5	0.3528	77
		2017-08-03	1899-12-31 12:17:42	7.2	-16.1	10.5	0.3522	77
		2017-08-03	1899-12-31 12:17:52	7.2	-16	10.5	0.3522	77
		2017-08-03	1899-12-31 12:18:02	7.2	-16.1	10.5	0.3528	77
		2017-08-03	1899-12-31 12:18:12	7.1	-16.2	10.5	0.3522	77
		2017-08-03	1899-12-31 12:18:22	7.1	-16.1	10.5	0.3522	77
		2017-08-03	1899-12-31 12:18:32	7.1	-16.1	10.5	0.3522	77
		2017-08-03	1899-12-31 12:18:42	7	-16	10.5	0.3528	77
		2017-08-03	1899-12-31 12:18:52	7	-16.1	10.5	0.3522	77
		2017-08-03	1899-12-31 12:19:02	7	-16.2	10.5	0.3522	77
		2017-08-03	1899-12-31 12:19:12	6.9	-16.2	10.5	0.3528	77
		2017-08-03	1899-12-31 12:19:22	6.9	-16.1	10.5	0.3528	77
		2017-08-03	1899-12-31 12:19:32	6.9	-16.2	10.5	0.3522	77
		2017-08-03	1899-12-31 12:19:42	6.9	-16.2	10.5	0.3528	77
		2017-08-03	1899-12-31 12:19:52	6.8	-16.1	10.5	0.3528	77
		2017-08-03	1899-12-31 12:20:02	6.8	-16.4	10.5	0.3528	77
		2017-08-03	1899-12-31 12:20:12	6.7	-16.3	10.5	0.3522	77
		2017-08-03	1899-12-31 12:20:22	6.7	-16.4	10.5	0.3522	77
		2017-08-03	1899-12-31 12:20:32	6.7	-16.5	10.5	0.3528	77
		2017-08-03	1899-12-31 12:20:42	6.6	-16.5	10.5	0.3522	77
		2017-08-03	1899-12-31 12:20:52	6.6	-16.4	10.5	0.3522	77
		2017-08-03	1899-12-31 12:21:02	6.6	-16.4	10.5	0.3522	77
		2017-08-03	1899-12-31 12:21:12	6.5	-16.5	10.5	0.3522	77
		2017-08-03	1899-12-31 12:21:22	6.5	-16.5	10.5	0.3528	77
		2017-08-03	1899-12-31 12:21:32	6.5	-16.5	10.5	0.3528	77
		2017-08-03	1899-12-31 12:21:42	6.4	-16.5	10.5	0.3522	77
		2017-08-03	1899-12-31 12:21:52	6.4	-16.4	10.5	0.3522	77
		2017-08-03	1899-12-31 12:22:02	6.4	-16.5	10.5	0.3516	77
		2017-08-03	1899-12-31 12:22:12	6.3	-16.3	10.5	0.3522	77
		2017-08-03	1899-12-31 12:22:22	6.3	-16.5	10.5	0.3522	77
		2017-08-03	1899-12-31 12:22:32	6.2	-16.3	10.5	0.3516	77
		2017-08-03	1899-12-31 12:22:42	6.2	-16.4	10.5	0.3522	77
		2017-08-03	1899-12-31 12:22:52	6.2	-16.3	10.5	0.3522	77
		2017-08-03	1899-12-31 12:23:02	6.1	-16.5	10.5	0.3522	77
		2017-08-03	1899-12-31 12:23:12	6.1	-16.6	10.5	0.3522	77
		2017-08-03	1899-12-31 12:23:22	6.1	-16.6	10.5	0.3522	77
		2017-08-03	1899-12-31 12:23:32	6	-16.7	10.5	0.3522	77
		2017-08-03	1899-12-31 12:23:42	6	-16.7	10.5	0.3516	77
		2017-08-03	1899-12-31 12:23:52	6	-16.6	10.5	0.3516	77
		2017-08-03	1899-12-31 12:24:02	5.9	-16.7	10.5	0.3522	77
		2017-08-03	1899-12-31 12:24:12	5.9	-16.8	10.5	0.3522	77
		2017-08-03	1899-12-31 12:24:22	5.9	-16.8	10.5	0.3528	77
		2017-08-03	1899-12-31 12:24:32	5.9	-16.8	10.5	0.3522	77
		2017-08-03	1899-12-31 12:24:42	5.8	-16.8	10.5	0.3528	77
		2017-08-03	1899-12-31 12:24:52	5.8	-16.8	10.5	0.3516	77
		2017-08-03	1899-12-31 12:25:02	5.8	-16.7	10.5	0.3516	77
		2017-08-03	1899-12-31 12:25:12	5.8	-16.9	10.5	0.3516	77
		2017-08-03	1899-12-31 12:25:22	5.7	-16.9	10.5	0.3516	77
		2017-08-03	1899-12-31 12:25:32	5.7	-16.9	10.5	0.3522	77
		2017-08-03	1899-12-31 12:25:42	5.6	-16.7	10.5	0.3522	77
		2017-08-03	1899-12-31 12:25:52	5.6	-16.8	10.5	0.3522	77
		2017-08-03	1899-12-31 12:26:02	5.6	-16.8	10.5	0.3522	77
		2017-08-03	1899-12-31 12:26:12	5.6	-16.8	10.5	0.3522	77
		2017-08-03	1899-12-31 12:26:22	5.5	-17	10.5	0.3516	77
		2017-08-03	1899-12-31 12:26:32	5.5	-17	10.5	0.3522	77
		2017-08-03	1899-12-31 12:26:42	5.4	-17.1	10.5	0.3522	77
		2017-08-03	1899-12-31 12:26:52	5.4	-17.1	10.5	0.3516	77
		2017-08-03	1899-12-31 12:27:02	5.4	-17.1	10.5	0.3516	77
		2017-08-03	1899-12-31 12:27:12	5.4	-17.1	10.5	0.3516	77
		2017-08-03	1899-12-31 12:27:22	5.3	-17.1	10.5	0.3522	77
		2017-08-03	1899-12-31 12:27:32	5.3	-17.1	10.5	0.3522	77
		2017-08-03	1899-12-31 12:27:42	5.3	-17	10.5	0.3516	77
		2017-08-03	1899-12-31 12:27:52	5.2	-17.1	10.5	0.3516	77
		2017-08-03	1899-12-31 12:28:02	5.2	-17.1	10.5	0.3516	77
		2017-08-03	1899-12-31 12:28:12	5.2	-17.1	10.5	0.3516	77
		2017-08-03	1899-12-31 12:28:22	5.1	-17.1	10	0.3516	77
		2017-08-03	1899-12-31 12:28:32	5.1	-17.1	10	0.3516	77
		2017-08-03	1899-12-31 12:28:42	5.1	-17.1	10	0.3522	77
		2017-08-03	1899-12-31 12:28:52	5.1	-17.3	10	0.3516	77
		2017-08-03	1899-12-31 12:29:02	5	-17.1	10	0.3516	77
		2017-08-03	1899-12-31 12:29:12	5	-17.2	10	0.3516	77
		2017-08-03	1899-12-31 12:29:22	5	-17.2	10	0.3516	77
		2017-08-03	1899-12-31 12:29:32	4.9	-17.2	10.5	0.3516	77
		2017-08-03	1899-12-31 12:29:42	4.9	-17.1	10.5	0.3522	77
		2017-08-03	1899-12-31 12:29:52	4.9	-17.1	10.5	0.3522	77
		2017-08-03	1899-12-31 12:30:02	4.8	-17	10.5	0.3522	77
		2017-08-03	1899-12-31 12:30:12	4.8	-17.1	10.5	0.3516	77
		2017-08-03	1899-12-31 12:30:22	4.7	-17	10.5	0.3516	77
		2017-08-03	1899-12-31 12:30:32	4.7	-17	10.5	0.3516	77
		2017-08-03	1899-12-31 12:30:42	4.7	-17.1	10.5	0.3516	77
		2017-08-03	1899-12-31 12:30:52	4.6	-17.1	10.5	0.3522	77
		2017-08-03	1899-12-31 12:31:02	4.6	-17.2	10.5	0.3516	77
		2017-08-03	1899-12-31 12:31:12	4.5	-17.2	10.5	0.351	77
		2017-08-03	1899-12-31 12:31:22	4.5	-17.3	10.5	0.3516	77
		2017-08-03	1899-12-31 12:31:32	4.5	-17.4	10.5	0.351	77
		2017-08-03	1899-12-31 12:31:42	4.5	-17.4	10.5	0.3516	77
		2017-08-03	1899-12-31 12:31:52	4.4	-17.5	10.5	0.3516	77
		2017-08-03	1899-12-31 12:32:02	4.4	-17.5	10.5	0.3516	77
		2017-08-03	1899-12-31 12:32:12	4.3	-17.5	10.5	0.3516	77
		2017-08-03	1899-12-31 12:32:22	4.3	-17.5	10.5	0.351	77
		2017-08-03	1899-12-31 12:32:32	4.3	-17.4	10.5	0.3516	77
		2017-08-03	1899-12-31 12:32:42	4.3	-17.4	10.5	0.3516	77
		2017-08-03	1899-12-31 12:32:52	4.3	-17.4	10.5	0.3516	77
		2017-08-03	1899-12-31 12:33:02	4.2	-17.4	10.5	0.351	77
		2017-08-03	1899-12-31 12:33:12	4.2	-17.4	10.5	0.3516	77
		2017-08-03	1899-12-31 12:33:22	4.2	-17.4	10.5	0.3516	77
		2017-08-03	1899-12-31 12:33:32	4.1	-17.6	10.5	0.351	77
		2017-08-03	1899-12-31 12:33:42	4.1	-17.5	10.5	0.3516	77
		2017-08-03	1899-12-31 12:33:52	4.1	-17.4	10.5	0.3516	77
		2017-08-03	1899-12-31 12:34:02	4	-17.5	10.5	0.3516	77
		2017-08-03	1899-12-31 12:34:12	4	-17.6	10.5	0.3516	77
		2017-08-03	1899-12-31 12:34:22	4	-17.6	10.5	0.351	77
		2017-08-03	1899-12-31 12:34:32	3.9	-17.6	10.5	0.3516	77
		2017-08-03	1899-12-31 12:34:42	3.9	-17.7	10.5	0.3516	77
		2017-08-03	1899-12-31 12:34:52	3.9	-17.6	10.5	0.351	77
		2017-08-03	1899-12-31 12:35:02	3.8	-17.6	10.5	0.3516	77
		2017-08-03	1899-12-31 12:35:12	3.8	-17.5	10.5	0.3516	77
		2017-08-03	1899-12-31 12:35:22	3.8	-17.4	10.5	0.3516	77
		2017-08-03	1899-12-31 12:35:32	3.8	-17.6	10.5	0.351	77
		2017-08-03	1899-12-31 12:35:42	3.7	-17.5	10.5	0.3516	77
		2017-08-03	1899-12-31 12:35:52	3.7	-17.6	10.5	0.3516	77
		2017-08-03	1899-12-31 12:36:02	3.7	-17.5	10.5	0.3516	77
		2017-08-03	1899-12-31 12:36:12	3.6	-17.4	10.5	0.3516	77
		2017-08-03	1899-12-31 12:36:22	3.6	-17.5	10.5	0.351	77
		2017-08-03	1899-12-31 12:36:32	3.6	-17.5	10.5	0.3516	77
		2017-08-03	1899-12-31 12:36:42	3.5	-17.5	10.5	0.3516	77
		2017-08-03	1899-12-31 12:36:52	3.5	-17.6	10.5	0.3516	77
		2017-08-03	1899-12-31 12:37:02	3.4	-17.5	10.5	0.3516	77
		2017-08-03	1899-12-31 12:37:12	3.4	-17.6	10.5	0.351	77
		2017-08-03	1899-12-31 12:37:22	3.4	-17.6	10.5	0.3516	77
		2017-08-03	1899-12-31 12:37:32	3.4	-17.6	10.5	0.351	77
		2017-08-03	1899-12-31 12:37:42	3.3	-17.6	10.5	0.351	77
		2017-08-03	1899-12-31 12:37:52	3.3	-17.5	10.5	0.351	77
		2017-08-03	1899-12-31 12:38:02	3.3	-17.6	10.5	0.3516	77
		2017-08-03	1899-12-31 12:38:12	3.2	-17.4	10.5	0.351	77
		2017-08-03	1899-12-31 12:38:22	3.2	-17.5	10.5	0.351	77
		2017-08-03	1899-12-31 12:38:32	3.2	-17.3	10.5	0.351	77
		2017-08-03	1899-12-31 12:38:42	3.1	-17.3	10.5	0.351	77
		2017-08-03	1899-12-31 12:38:52	3.1	-17.4	10.5	0.3516	77
		2017-08-03	1899-12-31 12:39:02	3.1	-17.4	10.5	0.351	77
		2017-08-03	1899-12-31 12:39:12	3	-17.4	10.5	0.351	77
		2017-08-03	1899-12-31 12:39:22	3	-17.4	10.5	0.351	77
		2017-08-03	1899-12-31 12:39:32	3	-17.5	10.5	0.351	77
		2017-08-03	1899-12-31 12:39:42	2.9	-17.5	10.5	0.351	77
		2017-08-03	1899-12-31 12:39:52	2.9	-17.6	10.5	0.351	77
		2017-08-03	1899-12-31 12:40:02	2.9	-17.7	10.5	0.351	77
		2017-08-03	1899-12-31 12:40:12	2.8	-17.6	10.5	0.351	77
		2017-08-03	1899-12-31 12:40:22	2.8	-17.8	10.5	0.351	77
		2017-08-03	1899-12-31 12:40:32	2.8	-17.8	10	0.351	77
		2017-08-03	1899-12-31 12:40:42	2.8	-17.9	10	0.3504	77
		2017-08-03	1899-12-31 12:40:52	2.8	-17.7	10	0.351	77
		2017-08-03	1899-12-31 12:41:02	2.7	-17.7	10	0.3504	77
		2017-08-03	1899-12-31 12:41:12	2.7	-17.7	10	0.3516	77
		2017-08-03	1899-12-31 12:41:22	2.7	-17.8	10	0.351	77
		2017-08-03	1899-12-31 12:41:32	2.7	-17.8	10	0.3504	77
		2017-08-03	1899-12-31 12:41:42	2.6	-17.9	10.5	0.351	77
		2017-08-03	1899-12-31 12:41:52	2.6	-18	10.5	0.3504	77
		2017-08-03	1899-12-31 12:42:02	2.6	-17.9	10.5	0.3504	77
		2017-08-03	1899-12-31 12:42:12	2.5	-17.8	10.5	0.3504	77
		2017-08-03	1899-12-31 12:42:22	2.5	-17.9	10.5	0.3504	77
		2017-08-03	1899-12-31 12:42:32	2.5	-17.9	10.5	0.3504	77
		2017-08-03	1899-12-31 12:42:42	2.5	-18	10.5	0.3504	77
		2017-08-03	1899-12-31 12:42:52	2.4	-17.9	10.5	0.3504	77
		2017-08-03	1899-12-31 12:43:02	2.4	-17.9	10.5	0.3504	77
		2017-08-03	1899-12-31 12:43:12	2.4	-17.9	10.5	0.3504	77
		2017-08-03	1899-12-31 12:43:22	2.3	-17.9	10.5	0.3504	77
		2017-08-03	1899-12-31 12:43:32	2.3	-18.1	10.5	0.3504	77
		2017-08-03	1899-12-31 12:43:42	2.3	-18.1	10.5	0.3504	77
		2017-08-03	1899-12-31 12:43:52	2.2	-18	10.5	0.3504	77
		2017-08-03	1899-12-31 12:44:02	2.2	-18.2	10.5	0.3504	77
		2017-08-03	1899-12-31 12:44:12	2.2	-18.2	10.5	0.3504	77
		2017-08-03	1899-12-31 12:44:22	2.2	-18.2	10.5	0.3504	77
		2017-08-03	1899-12-31 12:44:32	2.2	-18.3	10.5	0.3504	77
		2017-08-03	1899-12-31 12:44:42	2.1	-18.2	10.5	0.3504	77
		2017-08-03	1899-12-31 12:44:52	2.1	-18.3	10.5	0.3504	77
		2017-08-03	1899-12-31 12:45:02	2.1	-18.1	10.5	0.3504	77
		2017-08-03	1899-12-31 12:45:12	2	-18.2	10.5	0.3504	77
		2017-08-03	1899-12-31 12:45:22	2	-18.2	10.5	0.3504	77
		2017-08-03	1899-12-31 12:45:32	2	-18.3	10.5	0.3504	77
		2017-08-03	1899-12-31 12:45:42	2	-18.3	10.5	0.3498	77
		2017-08-03	1899-12-31 12:45:52	1.9	-18.5	10.5	0.3504	77
		2017-08-03	1899-12-31 12:46:02	1.9	-18.4	10.5	0.3504	77
		2017-08-03	1899-12-31 12:46:12	1.9	-18.4	10	0.351	77
		2017-08-03	1899-12-31 12:46:22	1.8	-18.2	10	0.3498	77
		2017-08-03	1899-12-31 12:46:32	1.8	-18.4	10	0.3504	77
		2017-08-03	1899-12-31 12:46:42	1.8	-18.4	10	0.3498	77
		2017-08-03	1899-12-31 12:46:52	1.8	-18.4	10	0.3504	77
		2017-08-03	1899-12-31 12:47:02	1.7	-18.4	10	0.3498	77
		2017-08-03	1899-12-31 12:47:12	1.7	-18.2	10	0.3504	77
		2017-08-03	1899-12-31 12:47:22	1.7	-18.5	10.5	0.3504	77
		2017-08-03	1899-12-31 12:47:32	1.6	-18.2	10.5	0.3504	77
		2017-08-03	1899-12-31 12:47:42	1.6	-18.4	10.5	0.3504	77
		2017-08-03	1899-12-31 12:47:52	1.6	-18.3	10.5	0.3498	77
		2017-08-03	1899-12-31 12:48:02	1.6	-18.3	10.5	0.3504	77
		2017-08-03	1899-12-31 12:48:12	1.5	-18.4	10.5	0.3504	77
		2017-08-03	1899-12-31 12:48:22	1.5	-18.4	10.5	0.3504	77
		2017-08-03	1899-12-31 12:48:32	1.5	-18.5	10.5	0.3504	77
		2017-08-03	1899-12-31 12:48:42	1.5	-18.5	10.5	0.3498	77
		2017-08-03	1899-12-31 12:48:52	1.4	-18.4	10.5	0.3498	77
		2017-08-03	1899-12-31 12:49:02	1.4	-18.4	10.5	0.3504	77
		2017-08-03	1899-12-31 12:49:12	1.4	-18.1	10.5	0.3498	77
		2017-08-03	1899-12-31 12:49:22	1.3	-18.2	10.5	0.3504	77
		2017-08-03	1899-12-31 12:49:32	1.3	-18.4	10.5	0.3504	77
		2017-08-03	1899-12-31 12:49:42	1.3	-18.4	10.5	0.3498	77
		2017-08-03	1899-12-31 12:49:52	1.3	-18.5	10.5	0.3498	77
		2017-08-03	1899-12-31 12:50:02	1.2	-18.5	10.5	0.3504	77
		2017-08-03	1899-12-31 12:50:12	1.2	-18.4	10.5	0.3504	77
		2017-08-03	1899-12-31 12:50:22	1.2	-18.6	10.5	0.3498	77
		2017-08-03	1899-12-31 12:50:32	1.2	-18.6	10.5	0.3498	77
		2017-08-03	1899-12-31 12:50:42	1.2	-18.7	10.5	0.3504	77
		2017-08-03	1899-12-31 12:50:52	1.1	-18.6	10.5	0.3498	77
		2017-08-03	1899-12-31 12:51:02	1.1	-18.4	10.5	0.3498	77
		2017-08-03	1899-12-31 12:51:12	1.1	-18.7	10.5	0.3498	77
		2017-08-03	1899-12-31 12:51:22	1	-18.7	10.5	0.3504	77
		2017-08-03	1899-12-31 12:51:32	1	-18.7	10.5	0.3504	77
		2017-08-03	1899-12-31 12:51:42	1	-18.7	10.5	0.3498	77
		2017-08-03	1899-12-31 12:51:52	1	-18.7	10	0.3492	77
		2017-08-03	1899-12-31 12:52:02	0.9	-18.6	10	0.3498	77
		2017-08-03	1899-12-31 12:52:12	0.9	-18.7	10	0.3498	77
		2017-08-03	1899-12-31 12:52:22	0.9	-18.9	10	0.3498	77
		2017-08-03	1899-12-31 12:52:32	0.9	-18.9	10	0.3504	77
		2017-08-03	1899-12-31 12:52:42	0.8	-18.9	10	0.3498	77
		2017-08-03	1899-12-31 12:52:52	0.8	-19	10	0.3492	77
		2017-08-03	1899-12-31 12:53:02	0.8	-18.9	10.5	0.3492	77
		2017-08-03	1899-12-31 12:53:12	0.8	-18.9	10.5	0.3498	77
		2017-08-03	1899-12-31 12:53:22	0.7	-19	10.5	0.3498	77
		2017-08-03	1899-12-31 12:53:32	0.7	-19	10.5	0.3498	77
		2017-08-03	1899-12-31 12:53:42	0.7	-18.9	10.5	0.3492	77
		2017-08-03	1899-12-31 12:53:52	0.7	-18.9	10.5	0.3492	77
		2017-08-03	1899-12-31 12:54:02	0.6	-18.9	10.5	0.3492	77
		2017-08-03	1899-12-31 12:54:12	0.6	-19	10.5	0.3492	77
		2017-08-03	1899-12-31 12:54:22	0.6	-19	10.5	0.3498	77
		2017-08-03	1899-12-31 12:54:32	0.6	-19	10.5	0.3498	77
		2017-08-03	1899-12-31 12:54:42	0.5	-18.9	10.5	0.3492	77
		2017-08-03	1899-12-31 12:54:52	0.5	-19	10.5	0.3492	77
		2017-08-03	1899-12-31 12:55:02	0.5	-19	10.5	0.3492	77
		2017-08-03	1899-12-31 12:55:12	0.5	-19.1	10.5	0.3492	77
		2017-08-03	1899-12-31 12:55:22	0.4	-19.1	10.5	0.3498	77
		2017-08-03	1899-12-31 12:55:32	0.4	-19.1	10.5	0.3504	77
		2017-08-03	1899-12-31 12:55:42	0.4	-19	10.5	0.3492	77
		2017-08-03	1899-12-31 12:55:52	0.4	-19	10.5	0.3492	77
		2017-08-03	1899-12-31 12:56:02	0.3	-18.9	10.5	0.3492	77
		2017-08-03	1899-12-31 12:56:12	0.3	-19	10.5	0.3492	77
		2017-08-03	1899-12-31 12:56:22	0.3	-19	10.5	0.3492	77
		2017-08-03	1899-12-31 12:56:32	0.3	-19.1	10.5	0.3492	77
		2017-08-03	1899-12-31 12:56:42	0.2	-19.1	10.5	0.3492	77
		2017-08-03	1899-12-31 12:56:52	0.2	-19.2	10.5	0.3492	77
		2017-08-03	1899-12-31 12:57:02	0.2	-19.2	10.5	0.3492	77
		2017-08-03	1899-12-31 12:57:12	0.2	-19.2	10.5	0.3492	77
		2017-08-03	1899-12-31 12:57:22	0.1	-19.1	10.5	0.3492	77
		2017-08-03	1899-12-31 12:57:32	0.1	-19.2	10	0.3492	77
		2017-08-03	1899-12-31 12:57:42	0.1	-19.2	10	0.3492	77
		2017-08-03	1899-12-31 12:57:52	0.1	-19.3	10	0.3492	77
		2017-08-03	1899-12-31 12:58:02	0	-19.3	10	0.3492	77
		2017-08-03	1899-12-31 12:58:12	0	-19.2	10	0.3492	77
		2017-08-03	1899-12-31 12:58:22	0	-19.4	10	0.3492	77
		2017-08-03	1899-12-31 12:58:32	0	-19.2	10	0.3498	77
		2017-08-03	1899-12-31 12:58:42	-0.1	-19.2	10.5	0.3492	77
		2017-08-03	1899-12-31 12:58:52	-0.1	-19.2	10.5	0.3492	77
		2017-08-03	1899-12-31 12:59:02	-0.1	-19.2	10.5	0.3492	77
		2017-08-03	1899-12-31 12:59:12	-0.1	-19.4	10.5	0.3492	77
		2017-08-03	1899-12-31 12:59:22	-0.2	-19.3	10.5	0.3492	77
		2017-08-03	1899-12-31 12:59:32	-0.2	-19.3	10.5	0.3492	77
		2017-08-03	1899-12-31 12:59:42	-0.2	-19.2	10.5	0.3492	77
		2017-08-03	1899-12-31 12:59:52	-0.2	-19.1	10.5	0.3492	77
		2017-08-03	1899-12-31 13:00:02	-0.3	-19.1	10.5	0.3492	77
		2017-08-03	1899-12-31 13:00:12	-0.3	-19.2	10.5	0.3492	77
		2017-08-03	1899-12-31 13:00:22	-0.3	-19.2	10	0.3498	77
		2017-08-03	1899-12-31 13:00:32	-0.3	-19.3	10	0.3492	77
		2017-08-03	1899-12-31 13:00:42	-0.3	-19.3	10	0.3492	77
		2017-08-03	1899-12-31 13:00:52	-0.3	-19.3	10	0.3492	77
		2017-08-03	1899-12-31 13:01:02	-0.4	-19.4	10	0.3492	77
		2017-08-03	1899-12-31 13:01:12	-0.4	-19.2	10	0.3492	77
		2017-08-03	1899-12-31 13:01:22	-0.4	-19.4	10	0.3492	77
		2017-08-03	1899-12-31 13:01:32	-0.5	-19.4	10	0.3498	77
		2017-08-03	1899-12-31 13:01:42	-0.5	-19.6	10	0.3492	77
		2017-08-03	1899-12-31 13:01:52	-0.5	-19.6	10	0.3492	77
		2017-08-03	1899-12-31 13:02:02	-0.5	-19.5	10	0.3492	77
		2017-08-03	1899-12-31 13:02:12	-0.5	-19.4	10	0.3498	77
		2017-08-03	1899-12-31 13:02:22	-0.6	-19.5	10	0.3492	77
		2017-08-03	1899-12-31 13:02:32	-0.6	-19.5	10	0.3492	77
		2017-08-03	1899-12-31 13:02:42	-0.6	-19.5	10	0.3492	77
		2017-08-03	1899-12-31 13:02:52	-0.6	-19.6	10	0.3486	77
		2017-08-03	1899-12-31 13:03:02	-0.7	-19.6	10	0.3492	77
		2017-08-03	1899-12-31 13:03:12	-0.7	-19.7	10.0003	0.3492	77
		2017-08-03	1899-12-31 13:03:22	-0.7	-19.6	10.0104	0.3492	77
		2017-08-03	1899-12-31 13:03:32	-0.7	-19.7	10.0205	0.3492	77
		2017-08-03	1899-12-31 13:03:42	-0.8	-19.7	10.0306	0.3492	77
		2017-08-03	1899-12-31 13:03:52	-0.8	-19.7	10.0407	0.3492	77
		2017-08-03	1899-12-31 13:04:02	-0.8	-19.6	10.0509	0.3492	77
		2017-08-03	1899-12-31 13:04:12	-0.8	-19.5	10.061	0.3486	77
		2017-08-03	1899-12-31 13:04:22	-0.9	-19.4	10.0711	0.3492	77
		2017-08-03	1899-12-31 13:04:32	-0.9	-19.3	10.0812	0.3486	77
		2017-08-03	1899-12-31 13:04:42	-0.9	-19.3	10.0913	0.3486	77
		2017-08-03	1899-12-31 13:04:52	-1	-19.3	10.1014	0.3492	77
		2017-08-03	1899-12-31 13:05:02	-1	-19.3	10.1115	0.3486	77
		2017-08-03	1899-12-31 13:05:12	-1	-19.3	10.1216	0.3492	77
		2017-08-03	1899-12-31 13:05:22	-1	-19.4	10.1317	0.3492	77
		2017-08-03	1899-12-31 13:05:32	-1.1	-19.3	10.1418	0.3486	77
		2017-08-03	1899-12-31 13:05:42	-1.1	-19.3	10.152	0.3486	77
		2017-08-03	1899-12-31 13:05:52	-1.1	-19.5	10.1621	0.3486	77
		2017-08-03	1899-12-31 13:06:02	-1.2	-19.3	10.1722	0.3486	77
		2017-08-03	1899-12-31 13:06:12	-1.2	-19.4	10.1823	0.3486	77
		2017-08-03	1899-12-31 13:06:22	-1.2	-19.5	10.1924	0.3486	77
		2017-08-03	1899-12-31 13:06:32	-1.2	-19.4	10.2025	0.3486	77
		2017-08-03	1899-12-31 13:06:42	-1.3	-19.4	10.2126	0.348	77
		2017-08-03	1899-12-31 13:06:52	-1.3	-19.4	10.2227	0.3486	77
		2017-08-03	1899-12-31 13:07:02	-1.3	-19.5	10.2328	0.348	77
		2017-08-03	1899-12-31 13:07:12	-1.3	-19.5	10.243	0.3486	77
		2017-08-03	1899-12-31 13:07:22	-1.4	-19.4	10.2531	0.3474	77
		2017-08-03	1899-12-31 13:07:32	-1.09752	-19.4	10.2632	0.3474	77
		2017-08-03	1899-12-31 13:07:42	-1.09871	-19.3	10.2733	0.348	77
		2017-08-03	1899-12-31 13:07:52	-1.09989	-19.1	10.2834	0.3474	77
		2017-08-03	1899-12-31 13:08:02	-1.10108	-19.1	10.2935	0.3474	77
		2017-08-03	1899-12-31 13:08:12	-1.10226	-18.9	10.3036	0.348	77
		2017-08-03	1899-12-31 13:08:22	-1.10345	-18.9	10.3137	0.348	77
		2017-08-03	1899-12-31 13:08:32	-1.10463	-19	10.3238	0.3486	77
		2017-08-03	1899-12-31 13:08:42	-1.10582	-19	10.3339	0.348	77
		2017-08-03	1899-12-31 13:08:52	-1.10701	-19	10.344	0.348	77
		2017-08-03	1899-12-31 13:09:02	-1.1082	-18.9	10.3542	0.3474	77
		2017-08-03	1899-12-31 13:09:12	-1.10938	-18.9	10.3643	0.348	77
		2017-08-03	1899-12-31 13:09:22	-1.11057	-18.8	10.3744	0.348	77
		2017-08-03	1899-12-31 13:09:32	-1.11176	-18.8	10.3845	0.3474	77
		2017-08-03	1899-12-31 13:09:42	-1.11295	-18.7	10.3946	0.348	77
		2017-08-03	1899-12-31 13:09:52	-1.11414	-18.8	10.4047	0.348	77
		2017-08-03	1899-12-31 13:10:02	-1.11533	-18.8	10.4148	0.348	77
		2017-08-03	1899-12-31 13:10:12	-1.11652	-18.8	10.4249	0.3486	77
		2017-08-03	1899-12-31 13:10:22	-1.11771	-18.7	10.435	0.3474	77
		2017-08-03	1899-12-31 13:10:32	-1.1189	-18.7	10.4451	0.348	77
		2017-08-03	1899-12-31 13:10:42	-1.12009	-18.6	10.4553	0.348	77
		2017-08-03	1899-12-31 13:10:52	-1.12128	-18.7	10.4654	0.3474	77
		2017-08-03	1899-12-31 13:11:02	-1.12247	-18.7	10.4755	0.3474	77
		2017-08-03	1899-12-31 13:11:12	-1.12367	-18.7	10.4856	0.348	77
		2017-08-03	1899-12-31 13:11:22	-1.12486	-18.9	10.4957	0.3474	77
		2017-08-03	1899-12-31 13:11:32	-1.12605	-18.8	10.5058	0.348	77
		2017-08-03	1899-12-31 13:11:42	-1.12724	-18.7	10.5159	0.348	77
		2017-08-03	1899-12-31 13:11:52	-1.12844	-18.6	10.526	0.3474	77
		2017-08-03	1899-12-31 13:12:02	-1.12963	-18.6	10.5361	0.348	77
		2017-08-03	1899-12-31 13:12:12	-1.13082	-18.6	10.5463	0.348	77
		2017-08-03	1899-12-31 13:12:22	-1.13202	-18.6	10.5564	0.348	77
		2017-08-03	1899-12-31 13:12:32	-1.13321	-18.7	10.5665	0.348	77
		2017-08-03	1899-12-31 13:12:42	-1.13441	-18.7	10.5766	0.3474	77
		2017-08-03	1899-12-31 13:12:52	-1.13561	-18.8	10.5867	0.348	77
		2017-08-03	1899-12-31 13:13:02	-1.1368	-18.6	10.5968	0.348	77
		2017-08-03	1899-12-31 13:13:12	-1.138	-18.8	10.6069	0.348	77
		2017-08-03	1899-12-31 13:13:22	-1.13919	-18.8	10.617	0.3474	77
		2017-08-03	1899-12-31 13:13:32	-1.14039	-18.8	10.6271	0.3474	77
		2017-08-03	1899-12-31 13:13:42	-1.14159	-18.7	10.6372	0.3474	77
		2017-08-03	1899-12-31 13:13:52	-1.14279	-18.8	10.6473	0.3474	77
		2017-08-03	1899-12-31 13:14:02	-1.14398	-18.8	10.6575	0.3474	77
		2017-08-03	1899-12-31 13:14:12	-1.14518	-18.8	10.6676	0.3474	77
		2017-08-03	1899-12-31 13:14:22	-1.14638	-18.9	10.6777	0.3468	77
		2017-08-03	1899-12-31 13:14:32	-1.14758	-18.8	10.6878	0.3474	77
		2017-08-03	1899-12-31 13:14:42	-1.14878	-18.8	10.6979	0.3474	77
		2017-08-03	1899-12-31 13:14:52	-1.14998	-18.7	10.708	0.348	77
		2017-08-03	1899-12-31 13:15:02	-1.15118	-18.8	10.7181	0.348	77
		2017-08-03	1899-12-31 13:15:12	-1.15238	-18.8	10.7282	0.3474	77
		2017-08-03	1899-12-31 13:15:22	-1.15358	-18.8	10.7383	0.3468	77
		2017-08-03	1899-12-31 13:15:32	-1.15478	-18.9	10.7485	0.3474	77
		2017-08-03	1899-12-31 13:15:42	-1.15599	-18.9	10.7586	0.3474	77
		2017-08-03	1899-12-31 13:15:52	-1.15719	-18.7	10.7687	0.3474	77
		2017-08-03	1899-12-31 13:16:02	-1.15839	-18.9	10.7788	0.3468	77
		2017-08-03	1899-12-31 13:16:12	-1.15959	-18.8	10.7889	0.348	77
		2017-08-03	1899-12-31 13:16:22	-1.1608	-18.9	10.799	0.3474	77
		2017-08-03	1899-12-31 13:16:32	-1.162	-18.9	10.8091	0.348	77
		2017-08-03	1899-12-31 13:16:42	-1.16321	-18.8	10.8192	0.3468	77
		2017-08-03	1899-12-31 13:16:52	-1.16441	-18.9	10.8293	0.3474	77
		2017-08-03	1899-12-31 13:17:02	-1.16561	-18.8	10.8394	0.3474	77
		2017-08-03	1899-12-31 13:17:12	-1.16682	-18.8	10.8496	0.348	77
		2017-08-03	1899-12-31 13:17:22	-1.16803	-18.8	10.8597	0.348	77
		2017-08-03	1899-12-31 13:17:32	-1.16923	-18.8	10.8698	0.3474	77
		2017-08-03	1899-12-31 13:17:42	-1.17044	-18.9	10.8799	0.348	77
		2017-08-03	1899-12-31 13:17:52	-1.17164	-19	10.89	0.3474	77
		2017-08-03	1899-12-31 13:18:02	-1.17285	-18.9	10.9001	0.3474	77
		2017-08-03	1899-12-31 13:18:12	-1.17406	-19	10.9102	0.3474	77
		2017-08-03	1899-12-31 13:18:22	-1.17527	-18.9	10.9203	0.348	77
		2017-08-03	1899-12-31 13:18:32	-1.17647	-18.9	10.9304	0.3474	77
		2017-08-03	1899-12-31 13:18:42	-1.17768	-18.9	10.9405	0.348	77
		2017-08-03	1899-12-31 13:18:52	-1.17889	-18.9	10.9506	0.348	77
		2017-08-03	1899-12-31 13:19:02	-1.1801	-18.9	10.9608	0.3474	77
		2017-08-03	1899-12-31 13:19:12	-1.18131	-19	10.9709	0.3474	77
		2017-08-03	1899-12-31 13:19:22	-1.18252	-18.9	10.981	0.348	77
		2017-08-03	1899-12-31 13:19:32	-1.18373	-19.1	10.9911	0.3468	77
		2017-08-03	1899-12-31 13:19:42	-1.18494	-19	11.0012	0.348	77
		2017-08-03	1899-12-31 13:19:52	-1.18615	-19	11.0113	0.348	77
		2017-08-03	1899-12-31 13:20:02	-1.18736	-19.1	11.0214	0.348	77
		2017-08-03	1899-12-31 13:20:12	-1.18858	-19	11.0315	0.3474	77
		2017-08-03	1899-12-31 13:20:22	-1.18979	-19	11.0416	0.348	77
		2017-08-03	1899-12-31 13:20:32	-1.191	-19	11.0518	0.3474	77
		2017-08-03	1899-12-31 13:20:42	-1.19221	-19	11.0619	0.3474	77
		2017-08-03	1899-12-31 13:20:52	-1.19343	-18.9	11.072	0.3474	77
		2017-08-03	1899-12-31 13:21:02	-1.19464	-18.9	11.0821	0.3474	77
		2017-08-03	1899-12-31 13:21:12	-1.19586	-19.1	11.0922	0.3474	77
		2017-08-03	1899-12-31 13:21:22	-1.19707	-18.8	11.1023	0.3474	77
		2017-08-03	1899-12-31 13:21:32	-1.19828	-18.9	11.1124	0.348	77
		2017-08-03	1899-12-31 13:21:42	-1.1995	-18.8	11.1225	0.3468	77
		2017-08-03	1899-12-31 13:21:52	-1.20072	-18.9	11.1326	0.3462	77
		2017-08-03	1899-12-31 13:22:02	-1.20193	-18.9	11.1427	0.3474	77
		2017-08-03	1899-12-31 13:22:12	-1.20315	-19	11.1529	0.3474	77
		2017-08-03	1899-12-31 13:22:22	-1.20437	-18.9	11.163	0.348	77
		2017-08-03	1899-12-31 13:22:32	-1.20558	-19.1	11.1731	0.3474	77
		2017-08-03	1899-12-31 13:22:42	-1.2068	-18.9	11.1832	0.348	77
		2017-08-03	1899-12-31 13:22:52	-1.20802	-18.9	11.1933	0.348	77
		2017-08-03	1899-12-31 13:23:02	-1.20924	-19	11.2034	0.3468	77
		2017-08-03	1899-12-31 13:23:12	-1.21046	-19	11.2135	0.3474	77
		2017-08-03	1899-12-31 13:23:22	-1.21167	-19	11.2236	0.348	77
		2017-08-03	1899-12-31 13:23:32	-1.21289	-19.1	11.2337	0.3474	77
		2017-08-03	1899-12-31 13:23:42	-1.21411	-19.1	11.2438	0.3474	77
		2017-08-03	1899-12-31 13:23:52	-1.21533	-19.1	11.2539	0.348	77
		2017-08-03	1899-12-31 13:24:02	-1.21656	-19	11.2641	0.348	77
		2017-08-03	1899-12-31 13:24:12	-1.21778	-19.1	11.2742	0.348	77
		2017-08-03	1899-12-31 13:24:22	-1.219	-19.1	11.2843	0.3474	77
		2017-08-03	1899-12-31 13:24:32	-1.22022	-19.1	11.2944	0.3474	77
		2017-08-03	1899-12-31 13:24:42	-1.22144	-19.1	11.3045	0.348	77
		2017-08-03	1899-12-31 13:24:52	-1.22267	-19.2	11.3146	0.3474	77
		2017-08-03	1899-12-31 13:25:02	-1.22389	-19.1	11.3247	0.3474	77
		2017-08-03	1899-12-31 13:25:12	-1.22511	-19	11.3348	0.348	77
		2017-08-03	1899-12-31 13:25:22	-1.22634	-19	11.3449	0.348	77
		2017-08-03	1899-12-31 13:25:32	-1.22756	-19.1	11.3551	0.348	77
		2017-08-03	1899-12-31 13:25:42	-1.22878	-19.1	11.3652	0.348	77
		2017-08-03	1899-12-31 13:25:52	-1.23001	-19.1	11.3753	0.348	77
		2017-08-03	1899-12-31 13:26:02	-1.23124	-19.2	11.3854	0.348	77
		2017-08-03	1899-12-31 13:26:12	-1.23246	-19.2	11.3955	0.3474	77
		2017-08-03	1899-12-31 13:26:22	-1.23369	-19.3	11.4056	0.3474	77
		2017-08-03	1899-12-31 13:26:32	-1.23491	-19.2	11.4157	0.3468	77
		2017-08-03	1899-12-31 13:26:42	-1.23614	-19.3	11.4258	0.3474	77
		2017-08-03	1899-12-31 13:26:52	-1.23737	-19.1	11.4359	0.348	77
		2017-08-03	1899-12-31 13:27:02	-1.2386	-19.2	11.446	0.3468	77
		2017-08-03	1899-12-31 13:27:12	-1.23982	-19	11.4561	0.3474	77
		2017-08-03	1899-12-31 13:27:22	-1.24105	-19	11.4663	0.3474	77
		2017-08-03	1899-12-31 13:27:32	-1.24228	-18.9	11.4764	0.348	77
		2017-08-03	1899-12-31 13:27:42	-1.24351	-19.1	11.4865	0.3474	77
		2017-08-03	1899-12-31 13:27:52	-1.24474	-19	11.4966	0.3474	77
		2017-08-03	1899-12-31 13:28:02	-1.24597	-18.9	11.5067	0.3474	77
		2017-08-03	1899-12-31 13:28:12	-1.2472	-19	11.5168	0.3474	77
		2017-08-03	1899-12-31 13:28:22	-1.24843	-19	11.5269	0.3474	77
		2017-08-03	1899-12-31 13:28:32	-1.24967	-19	11.537	0.3474	77
		2017-08-03	1899-12-31 13:28:42	-1.2509	-19	11.5471	0.3474	77
		2017-08-03	1899-12-31 13:28:52	-1.25213	-19	11.5572	0.3468	77
		2017-08-03	1899-12-31 13:29:02	-1.25336	-19	11.5674	0.3474	77
		2017-08-03	1899-12-31 13:29:12	-1.2546	-18.8	11.5775	0.348	77
		2017-08-03	1899-12-31 13:29:22	-1.25583	-18.9	11.5876	0.3468	77
		2017-08-03	1899-12-31 13:29:32	-1.25706	-18.9	11.5977	0.3474	77
		2017-08-03	1899-12-31 13:29:42	-1.2583	-18.9	11.6078	0.3474	77
		2017-08-03	1899-12-31 13:29:52	-1.25953	-19	11.6179	0.3474	77
		2017-08-03	1899-12-31 13:30:02	-1.26077	-19.1	11.628	0.3474	77
		2017-08-03	1899-12-31 13:30:12	-1.262	-19	11.6381	0.348	77
		2017-08-03	1899-12-31 13:30:22	-1.26324	-19	11.6482	0.348	77
		2017-08-03	1899-12-31 13:30:32	-1.26447	-18.9	11.6584	0.3474	77
		2017-08-03	1899-12-31 13:30:42	-1.26571	-19	11.6685	0.348	77
		2017-08-03	1899-12-31 13:30:52	-1.26695	-18.9	11.6786	0.3474	77
		2017-08-03	1899-12-31 13:31:02	-1.26819	-18.9	11.6887	0.348	77
		2017-08-03	1899-12-31 13:31:12	-1.26942	-18.9	11.6988	0.3474	77
		2017-08-03	1899-12-31 13:31:22	-1.27066	-19	11.7089	0.3474	77
		2017-08-03	1899-12-31 13:31:32	-1.2719	-19.1	11.719	0.3468	77
		2017-08-03	1899-12-31 13:31:42	-1.27314	-19	11.7291	0.3474	77
		2017-08-03	1899-12-31 13:31:52	-1.27438	-19.1	11.7392	0.3474	77
		2017-08-03	1899-12-31 13:32:04	-1.27562	-19.1	11.7493	0.3474	77
		2017-08-03	1899-12-31 13:32:14	-1.27686	-19.2	11.7594	0.3474	77
		2017-08-03	1899-12-31 13:32:24	-1.2781	-19.2	11.7696	0.3474	77
		2017-08-03	1899-12-31 13:32:34	-1.27934	-19.2	11.7797	0.3474	77
		2017-08-03	1899-12-31 13:32:44	-1.28058	-19.2	11.7898	0.348	77
		2017-08-03	1899-12-31 13:32:54	-1.28183	-19.1	11.7999	0.3468	77
		2017-08-03	1899-12-31 13:33:04	-1.28307	-19.2	11.81	0.3474	77
		2017-08-03	1899-12-31 13:33:14	-1.28431	-19.2	11.8201	0.3474	77
		2017-08-03	1899-12-31 13:33:24	-1.28556	-19.2	11.8302	0.3468	77
		2017-08-03	1899-12-31 13:33:34	-1.2868	-19.3	11.8403	0.3474	77
		2017-08-03	1899-12-31 13:33:44	-1.28804	-19.3	11.8504	0.3474	77
		2017-08-03	1899-12-31 13:33:54	-1.28929	-19.3	11.8605	0.3468	77
		2017-08-03	1899-12-31 13:34:04	-1.29053	-19.2	11.8707	0.3468	77
		2017-08-03	1899-12-31 13:34:14	-1.29178	-19.3	11.8808	0.3462	77
		2017-08-03	1899-12-31 13:34:24	-1.29303	-19.1	11.8909	0.3474	77
		2017-08-03	1899-12-31 13:34:34	-1.29427	-19.2	11.901	0.3474	77
		2017-08-03	1899-12-31 13:34:44	-1.29552	-19.1	11.9111	0.3474	77
		2017-08-03	1899-12-31 13:34:54	-1.29677	-19.2	11.9212	0.3474	77
		2017-08-03	1899-12-31 13:35:04	-1.29801	-19.2	11.9313	0.3468	77
		2017-08-03	1899-12-31 13:35:14	-1.29926	-19.1	11.9414	0.3474	77
		2017-08-03	1899-12-31 13:35:24	-1.30051	-19	11.9515	0.3474	77
		2017-08-03	1899-12-31 13:35:34	-1.30176	-19.1	11.9617	0.3468	77
		2017-08-03	1899-12-31 13:35:44	-1.30301	-18.9	11.9718	0.3468	77
		2017-08-03	1899-12-31 13:35:54	-1.30426	-19	11.9819	0.3474	77
		2017-08-03	1899-12-31 13:36:04	-1.30551	-18.9	11.992	0.3474	77
		2017-08-03	1899-12-31 13:36:14	-1.30676	-19	12.0021	0.3468	77
		2017-08-03	1899-12-31 13:36:24	-1.30801	-19	12.0122	0.3468	77
		2017-08-03	1899-12-31 13:36:34	-1.30926	-19	12.0223	0.3474	77
		2017-08-03	1899-12-31 13:36:44	-1.31051	-19.1	12.0324	0.3468	77
		2017-08-03	1899-12-31 13:36:54	-1.31176	-19.1	12.0425	0.3474	77
		2017-08-03	1899-12-31 13:37:04	-1.31302	-19.2	12.0526	0.3468	77
		2017-08-03	1899-12-31 13:37:14	-1.31427	-19.2	12.0627	0.3474	77
		2017-08-03	1899-12-31 13:37:24	-1.31552	-19.2	12.0729	0.3462	77
		2017-08-03	1899-12-31 13:37:34	-1.31678	-19.1	12.083	0.3474	77
		2017-08-03	1899-12-31 13:37:44	-1.31803	-19.1	12.0931	0.3468	77
		2017-08-03	1899-12-31 13:37:54	-1.31929	-19	12.1032	0.3468	77
		2017-08-03	1899-12-31 13:38:04	-1.32054	-19.1	12.1133	0.3468	77
		2017-08-03	1899-12-31 13:38:14	-1.3218	-19.1	12.1234	0.3462	77
		2017-08-03	1899-12-31 13:38:24	-1.32305	-19.2	12.1335	0.3468	77
		2017-08-03	1899-12-31 13:38:34	-1.32431	-19	12.1436	0.3474	77
		2017-08-03	1899-12-31 13:38:44	-1.32557	-19.1	12.1537	0.3474	77
		2017-08-03	1899-12-31 13:38:54	-1.32682	-19	12.1639	0.3474	77
		2017-08-03	1899-12-31 13:39:04	-1.32808	-19.1	12.174	0.3474	77
		2017-08-03	1899-12-31 13:39:14	-1.32934	-18.9	12.1841	0.3474	77
		2017-08-03	1899-12-31 13:39:24	-1.3306	-19.1	12.1942	0.3474	77
		2017-08-03	1899-12-31 13:39:34	-1.33186	-19	12.2043	0.3474	77
		2017-08-03	1899-12-31 13:39:44	-1.33312	-19.1	12.2144	0.3474	77
		2017-08-03	1899-12-31 13:39:54	-1.33438	-19.1	12.2245	0.348	77
		2017-08-03	1899-12-31 13:40:04	-1.33564	-19.1	12.2346	0.3474	77
		2017-08-03	1899-12-31 13:40:14	-1.3369	-19	12.2447	0.3474	77
		2017-08-03	1899-12-31 13:40:24	-1.33816	-19	12.2548	0.3474	77
		2017-08-03	1899-12-31 13:40:34	-1.33942	-19.1	12.265	0.3474	77
		2017-08-03	1899-12-31 13:40:44	-1.34068	-19.1	12.2751	0.3474	77
		2017-08-03	1899-12-31 13:40:54	-1.34195	-19	12.2852	0.348	77
		2017-08-03	1899-12-31 13:41:04	-1.34321	-19	12.2953	0.3474	77
		2017-08-03	1899-12-31 13:41:14	-1.34447	-18.9	12.3054	0.3474	77
		2017-08-03	1899-12-31 13:41:24	-1.34574	-18.9	12.3155	0.3474	77
		2017-08-03	1899-12-31 13:41:34	-1.347	-18.9	12.3256	0.3468	77
		2017-08-03	1899-12-31 13:41:44	-1.34827	-18.9	12.3357	0.3468	77
		2017-08-03	1899-12-31 13:41:54	-1.34953	-18.8	12.3458	0.3474	77
		2017-08-03	1899-12-31 13:42:04	-1.3508	-18.9	12.3559	0.3468	77
		2017-08-03	1899-12-31 13:42:14	-1.35206	-18.9	12.366	0.3474	77
		2017-08-03	1899-12-31 13:42:24	-1.35333	-18.8	12.3762	0.348	77
		2017-08-03	1899-12-31 13:42:34	-1.3546	-18.9	12.3863	0.3474	77
		2017-08-03	1899-12-31 13:42:44	-1.35587	-18.9	12.3964	0.348	77
		2017-08-03	1899-12-31 13:42:54	-1.35713	-19	12.4065	0.3474	77
		2017-08-03	1899-12-31 13:43:04	-1.3584	-19	12.4166	0.3474	77
		2017-08-03	1899-12-31 13:43:14	-1.35967	-18.9	12.4267	0.3474	77
		2017-08-03	1899-12-31 13:43:24	-1.36094	-19	12.4368	0.3474	77
		2017-08-03	1899-12-31 13:43:34	-1.36221	-19	12.4469	0.3474	77
		2017-08-03	1899-12-31 13:43:44	-1.36348	-19.1	12.457	0.3474	77
		2017-08-03	1899-12-31 13:43:54	-1.36475	-19	12.4672	0.3468	77
		2017-08-03	1899-12-31 13:44:04	-1.36602	-19	12.4773	0.3468	77
		2017-08-03	1899-12-31 13:44:14	-1.36729	-19	12.4874	0.3474	77
		2017-08-03	1899-12-31 13:44:24	-1.36856	-19.1	12.4975	0.3468	77
		2017-08-03	1899-12-31 13:44:34	-1.36984	-19	12.5076	0.3474	77
		2017-08-03	1899-12-31 13:44:44	-1.37111	-19.1	12.5177	0.3474	77
		2017-08-03	1899-12-31 13:44:54	-1.37238	-18.9	12.5278	0.3468	77
		2017-08-03	1899-12-31 13:45:04	-1.37366	-19	12.5379	0.3474	77
		2017-08-03	1899-12-31 13:45:14	-1.37493	-18.9	12.548	0.3468	77
		2017-08-03	1899-12-31 13:45:24	-1.37621	-18.9	12.5581	0.3462	77
		2017-08-03	1899-12-31 13:45:34	-1.37748	-18.9	12.5683	0.3474	77
		2017-08-03	1899-12-31 13:45:44	-1.37876	-18.9	12.5784	0.3468	77
		2017-08-03	1899-12-31 13:45:54	-1.38003	-18.9	12.5885	0.3462	77
		2017-08-03	1899-12-31 13:46:04	-1.38131	-18.8	12.5986	0.3468	77
		2017-08-03	1899-12-31 13:46:14	-1.38259	-18.8	12.6087	0.3468	77
		2017-08-03	1899-12-31 13:46:24	-1.38386	-18.9	12.6188	0.3462	77
		2017-08-03	1899-12-31 13:46:34	-1.38514	-18.9	12.6289	0.3468	77
		2017-08-03	1899-12-31 13:46:44	-1.38642	-18.9	12.639	0.3474	77
		2017-08-03	1899-12-31 13:46:54	-1.3877	-18.9	12.6491	0.3468	77
		2017-08-03	1899-12-31 13:47:04	-1.38898	-18.9	12.6592	0.3474	77
		2017-08-03	1899-12-31 13:47:14	-1.39026	-18.9	12.6693	0.3468	77
		2017-08-03	1899-12-31 13:47:24	-1.39154	-18.9	12.6795	0.3468	77
		2017-08-03	1899-12-31 13:47:34	-1.39282	-19	12.6896	0.3468	77
		2017-08-03	1899-12-31 13:47:44	-1.3941	-19	12.6997	0.3468	77
		2017-08-03	1899-12-31 13:47:54	-1.39538	-19.1	12.7098	0.3468	77
		2017-08-03	1899-12-31 13:48:04	-1.39666	-19	12.7199	0.3474	77
		2017-08-03	1899-12-31 13:48:14	-1.39794	-19	12.73	0.3462	77
		2017-08-03	1899-12-31 13:48:24	-1.39923	-19	12.7401	0.3474	77
		2017-08-03	1899-12-31 13:48:34	-1.40051	-19.1	12.7502	0.3468	77
		2017-08-03	1899-12-31 13:48:44	-1.40179	-19.1	12.7603	0.3474	77
		2017-08-03	1899-12-31 13:48:54	-1.40308	-19.1	12.7705	0.3474	77
		2017-08-03	1899-12-31 13:49:04	-1.40436	-19.1	12.7806	0.3468	77
		2017-08-03	1899-12-31 13:49:14	-1.40565	-19	12.7907	0.3468	77
		2017-08-03	1899-12-31 13:49:24	-1.40693	-19	12.8008	0.3474	77
		2017-08-03	1899-12-31 13:49:34	-1.40822	-19.1	12.8109	0.3468	77
		2017-08-03	1899-12-31 13:49:44	-1.40951	-19.1	12.821	0.3474	77
		2017-08-03	1899-12-31 13:49:54	-1.41079	-19.1	12.8311	0.3468	77
		2017-08-03	1899-12-31 13:50:04	-1.41208	-19.2	12.8412	0.3468	77
		2017-08-03	1899-12-31 13:50:14	-1.41337	-19.2	12.8513	0.3468	77
		2017-08-03	1899-12-31 13:50:24	-1.41466	-19.3	12.8614	0.3462	77
		2017-08-03	1899-12-31 13:50:34	-1.41595	-19.3	12.8715	0.3468	77
		2017-08-03	1899-12-31 13:50:44	-1.41724	-19.3	12.8817	0.3462	77
		2017-08-03	1899-12-31 13:50:54	-1.41853	-19.3	12.8918	0.3468	77
		2017-08-03	1899-12-31 13:51:04	-1.41982	-19.3	12.9019	0.3468	77
		2017-08-03	1899-12-31 13:51:14	-1.42111	-19.4	12.912	0.3468	77
		2017-08-03	1899-12-31 13:51:24	-1.4224	-19.4	12.9221	0.3468	77
		2017-08-03	1899-12-31 13:51:34	-1.42369	-19.4	12.9322	0.3468	77
		2017-08-03	1899-12-31 13:51:44	-1.42498	-19.3	12.9423	0.3468	77
		2017-08-03	1899-12-31 13:51:54	-1.42627	-19.4	12.9524	0.3468	77
		2017-08-03	1899-12-31 13:52:04	-1.42757	-19.4	12.9625	0.3468	77
		2017-08-03	1899-12-31 13:52:14	-1.42886	-19.4	12.9726	0.3462	77
		2017-08-03	1899-12-31 13:52:24	-1.43015	-19.5	12.9828	0.3468	77
		2017-08-03	1899-12-31 13:52:34	-1.43145	-19.4	12.9929	0.3462	77
		2017-08-03	1899-12-31 13:52:44	-1.43274	-19.4	13.003	0.3462	77
		2017-08-03	1899-12-31 13:52:54	-1.43404	-19.3	13.0131	0.3456	77
		2017-08-03	1899-12-31 13:53:04	-1.43533	-19.4	13.0232	0.3462	77
		2017-08-03	1899-12-31 13:53:14	-1.43663	-19.2	13.0333	0.3468	77
		2017-08-03	1899-12-31 13:53:24	-1.43793	-19.3	13.0434	0.3468	77
		2017-08-03	1899-12-31 13:53:34	-1.43923	-19.1	13.0535	0.3462	77
		2017-08-03	1899-12-31 13:53:44	-1.44052	-19.2	13.0636	0.3462	77
		2017-08-03	1899-12-31 13:53:54	-1.44182	-19.2	13.0738	0.3468	77
		2017-08-03	1899-12-31 13:54:04	-1.44312	-19.4	13.0839	0.3468	77
		2017-08-03	1899-12-31 13:54:14	-1.44442	-19.2	13.094	0.3468	77
		2017-08-03	1899-12-31 13:54:24	-1.44572	-19.1	13.1041	0.3468	77
		2017-08-03	1899-12-31 13:54:34	-1.44702	-19.2	13.1142	0.3462	77
		2017-08-03	1899-12-31 13:54:44	-1.44832	-19.1	13.1243	0.3462	77
		2017-08-03	1899-12-31 13:54:54	-1.44962	-19.1	13.1344	0.3468	77
		2017-08-03	1899-12-31 13:55:04	-1.45092	-18.9	13.1445	0.3462	77
		2017-08-03	1899-12-31 13:55:14	-1.45222	-19	13.1546	0.3468	77
		2017-08-03	1899-12-31 13:55:24	-1.45353	-19	13.1647	0.3468	77
		2017-08-03	1899-12-31 13:55:34	-1.45483	-19	13.1748	0.3468	77
		2017-08-03	1899-12-31 13:55:44	-1.45613	-19	13.185	0.3468	77
		2017-08-03	1899-12-31 13:55:54	-1.45744	-19	13.1951	0.3474	77
		2017-08-03	1899-12-31 13:56:04	-1.45874	-19.1	13.2052	0.3474	77
		2017-08-03	1899-12-31 13:56:14	-1.46005	-19.2	13.2153	0.3468	77
		2017-08-03	1899-12-31 13:56:24	-1.46135	-19.2	13.2254	0.3468	77
		2017-08-03	1899-12-31 13:56:34	-1.46266	-19.4	13.2355	0.3468	77
		2017-08-03	1899-12-31 13:56:44	-1.46396	-19.2	13.2456	0.3468	77
		2017-08-03	1899-12-31 13:56:54	-1.46527	-19.3	13.2557	0.3468	77
		2017-08-03	1899-12-31 13:57:04	-1.46658	-19.3	13.2658	0.3474	77
		2017-08-03	1899-12-31 13:57:14	-1.46789	-19.3	13.2759	0.3462	77
		2017-08-03	1899-12-31 13:57:24	-1.46919	-19.4	13.2861	0.3468	77
		2017-08-03	1899-12-31 13:57:34	-1.4705	-19.3	13.2962	0.3468	77
		2017-08-03	1899-12-31 13:57:44	-1.47181	-19.3	13.3063	0.3468	77
		2017-08-03	1899-12-31 13:57:54	-1.47312	-19.2	13.3164	0.3468	77
		2017-08-03	1899-12-31 13:58:04	-1.47443	-19.3	13.3265	0.3468	77
		2017-08-03	1899-12-31 13:58:14	-1.47574	-19.4	13.3366	0.3462	77
		2017-08-03	1899-12-31 13:58:24	-1.47705	-19.3	13.3467	0.3468	77
		2017-08-03	1899-12-31 13:58:34	-1.47837	-19.3	13.3568	0.3468	77
		2017-08-03	1899-12-31 13:58:44	-1.47968	-19.3	13.3669	0.3462	77
		2017-08-03	1899-12-31 13:58:54	-1.48099	-19.4	13.3771	0.3468	77
		2017-08-03	1899-12-31 13:59:04	-1.4823	-19.3	13.3872	0.3462	77
		2017-08-03	1899-12-31 13:59:14	-1.48362	-19.3	13.3973	0.3462	77
		2017-08-03	1899-12-31 13:59:24	-1.48493	-19.4	13.4074	0.3456	77
		2017-08-03	1899-12-31 13:59:34	-1.48625	-19.4	13.4175	0.3462	77
		2017-08-03	1899-12-31 13:59:44	-1.48756	-19.4	13.4276	0.3462	77
		2017-08-03	1899-12-31 13:59:54	-1.48888	-19.4	13.4377	0.3468	77
		2017-08-03	1899-12-31 14:00:04	-1.49019	-19.4	13.4478	0.3462	77
		2017-08-03	1899-12-31 14:00:14	-1.49151	-19.4	13.4579	0.3462	77
		2017-08-03	1899-12-31 14:00:24	-1.49283	-19.4	13.468	0.3468	77
		2017-08-03	1899-12-31 14:00:34	-1.49414	-19.4	13.4781	0.3468	77
		2017-08-03	1899-12-31 14:00:44	-1.49546	-19.4	13.4883	0.3462	77
		2017-08-03	1899-12-31 14:00:54	-1.49678	-19.4	13.4984	0.3456	77
		2017-08-03	1899-12-31 14:01:04	-1.4981	-19.4	13.5085	0.3462	77
		2017-08-03	1899-12-31 14:01:14	-1.49942	-19.4	13.5186	0.3468	77
		2017-08-03	1899-12-31 14:01:24	-1.50074	-19.4	13.5287	0.3462	77
		2017-08-03	1899-12-31 14:01:34	-1.50206	-19.3	13.5388	0.3468	77
		2017-08-03	1899-12-31 14:01:44	-1.50338	-19.3	13.5489	0.3462	77
		2017-08-03	1899-12-31 14:01:54	-1.5047	-19.2	13.559	0.3462	77
		2017-08-03	1899-12-31 14:02:04	-1.50603	-19.3	13.5691	0.3468	77
		2017-08-03	1899-12-31 14:02:14	-1.50735	-19.4	13.5793	0.3462	77
		2017-08-03	1899-12-31 14:02:24	-1.50867	-19.4	13.5894	0.3462	77
		2017-08-03	1899-12-31 14:02:34	-1.50999	-19.4	13.5995	0.3462	77
		2017-08-03	1899-12-31 14:02:44	-1.51132	-19.4	13.6096	0.3462	77
		2017-08-03	1899-12-31 14:02:54	-1.51264	-19.5	13.6197	0.3462	77
		2017-08-03	1899-12-31 14:03:04	-1.51397	-19.4	13.6298	0.3468	77
		2017-08-03	1899-12-31 14:03:14	-1.51529	-19.4	13.6399	0.3462	77
		2017-08-03	1899-12-31 14:03:24	-1.51662	-19.4	13.65	0.3462	77
		2017-08-03	1899-12-31 14:03:34	-1.51795	-19.5	13.6601	0.3462	77
		2017-08-03	1899-12-31 14:03:44	-1.51927	-19.4	13.6702	0.3468	77
		2017-08-03	1899-12-31 14:03:54	-1.5206	-19.4	13.6804	0.3462	77
		2017-08-03	1899-12-31 14:04:04	-1.52193	-19.4	13.6905	0.3468	77
		2017-08-03	1899-12-31 14:04:14	-1.52326	-19.4	13.7006	0.3468	77
		2017-08-03	1899-12-31 14:04:24	-1.52459	-19.3	13.7107	0.3468	77
		2017-08-03	1899-12-31 14:04:34	-1.52592	-19.4	13.7208	0.3462	77
		2017-08-03	1899-12-31 14:04:44	-1.52725	-19.3	13.7309	0.3462	77
		2017-08-03	1899-12-31 14:04:54	-1.52858	-19.3	13.741	0.3462	77
		2017-08-03	1899-12-31 14:05:04	-1.52991	-19.2	13.7511	0.3462	77
		2017-08-03	1899-12-31 14:05:14	-1.53124	-19.2	13.7612	0.3468	77
		2017-08-03	1899-12-31 14:05:24	-1.53257	-19.3	13.7713	0.3462	77
		2017-08-03	1899-12-31 14:05:34	-1.5339	-19.3	13.7814	0.3462	77
		2017-08-03	1899-12-31 14:05:44	-1.53524	-19.4	13.7916	0.3462	77
		2017-08-03	1899-12-31 14:05:54	-1.53657	-19.4	13.8017	0.3462	77
		2017-08-03	1899-12-31 14:06:04	-1.5379	-19.3	13.8118	0.3462	77
		2017-08-03	1899-12-31 14:06:14	-1.53924	-19.3	13.8219	0.3462	77
		2017-08-03	1899-12-31 14:06:24	-1.54057	-19.4	13.832	0.3462	77
		2017-08-03	1899-12-31 14:06:34	-1.54191	-19.4	13.8421	0.3462	77
		2017-08-03	1899-12-31 14:06:44	-1.54325	-19.4	13.8522	0.3462	77
		2017-08-03	1899-12-31 14:06:54	-1.54458	-19.5	13.8623	0.3462	77
		2017-08-03	1899-12-31 14:07:04	-1.54592	-19.4	13.8724	0.3462	77
		2017-08-03	1899-12-31 14:07:14	-1.54726	-19.3	13.8826	0.3462	77
		2017-08-03	1899-12-31 14:07:24	-1.5486	-19.4	13.8927	0.3456	77
		2017-08-03	1899-12-31 14:07:34	-1.54993	-19.3	13.9028	0.3462	77
		2017-08-03	1899-12-31 14:07:44	-1.55127	-19.5	13.9129	0.3462	77
		2017-08-03	1899-12-31 14:07:54	-1.55261	-19.4	13.923	0.3468	77
		2017-08-03	1899-12-31 14:08:04	-1.55395	-19.3	13.9331	0.3462	77
		2017-08-03	1899-12-31 14:08:14	-1.55529	-19.4	13.9432	0.3462	77
		2017-08-03	1899-12-31 14:08:24	-1.55664	-19.2	13.9533	0.3468	77
		2017-08-03	1899-12-31 14:08:34	-1.55798	-19.3	13.9634	0.3462	77
		2017-08-03	1899-12-31 14:08:44	-1.55932	-19.5	13.9735	0.3462	77
		2017-08-03	1899-12-31 14:08:54	-1.56066	-19.3	13.9837	0.3462	77
		2017-08-03	1899-12-31 14:09:04	-1.56201	-19.4	13.9938	0.3462	77
		2017-08-03	1899-12-31 14:09:14	-1.56335	-19.4	14.0039	0.3474	77
		2017-08-03	1899-12-31 14:09:24	-1.56469	-19.5	14.014	0.3468	77
		2017-08-03	1899-12-31 14:09:34	-1.56604	-19.4	14.0241	0.3468	77
		2017-08-03	1899-12-31 14:09:44	-1.56738	-19.5	14.0342	0.3462	77
		2017-08-03	1899-12-31 14:09:54	-1.56873	-19.5	14.0443	0.3462	77
		2017-08-03	1899-12-31 14:10:04	-1.57008	-19.6	14.0544	0.3462	77
		2017-08-03	1899-12-31 14:10:14	-1.57142	-19.5	14.0645	0.3462	77
		2017-08-03	1899-12-31 14:10:24	-1.57277	-19.5	14.0746	0.3462	77
		2017-08-03	1899-12-31 14:10:34	-1.57412	-19.5	14.0847	0.3468	77
		2017-08-03	1899-12-31 14:10:44	-1.57547	-19.4	14.0949	0.3462	77
		2017-08-03	1899-12-31 14:10:54	-1.57682	-19.4	14.105	0.3462	77
		2017-08-03	1899-12-31 14:11:04	-1.57817	-19.3	14.1151	0.3462	77
		2017-08-03	1899-12-31 14:11:14	-1.57952	-19.3	14.1252	0.3462	77
		2017-08-03	1899-12-31 14:11:24	-1.58087	-19.2	14.1353	0.3468	77
		2017-08-03	1899-12-31 14:11:34	-1.58222	-19.2	14.1454	0.3468	77
		2017-08-03	1899-12-31 14:11:44	-1.58357	-19.1	14.1555	0.3474	77
		2017-08-03	1899-12-31 14:11:54	-1.58492	-19.1	14.1656	0.3462	77
		2017-08-03	1899-12-31 14:12:04	-1.58627	-18.9	14.1757	0.3468	77
		2017-08-03	1899-12-31 14:12:14	-1.58763	-18.9	14.1859	0.3468	77
		2017-08-03	1899-12-31 14:12:24	-1.58898	-18.7	14.196	0.3462	77
		2017-08-03	1899-12-31 14:12:34	-1.59034	-18.7	14.2061	0.3462	77
		2017-08-03	1899-12-31 14:12:44	-1.59169	-18.7	14.2162	0.3462	77
		2017-08-03	1899-12-31 14:12:54	-1.59305	-18.7	14.2263	0.3468	77
		2017-08-03	1899-12-31 14:13:04	-1.5944	-18.8	14.2364	0.3462	77
		2017-08-03	1899-12-31 14:13:14	-1.59576	-18.9	14.2465	0.3462	77
		2017-08-03	1899-12-31 14:13:24	-1.59711	-18.9	14.2566	0.3462	77
		2017-08-03	1899-12-31 14:13:34	-1.59847	-19	14.2667	0.3468	77
		2017-08-03	1899-12-31 14:13:44	-1.59983	-19	14.2768	0.3468	77
		2017-08-03	1899-12-31 14:13:54	-1.60119	-19.1	14.2869	0.3462	77
		2017-08-03	1899-12-31 14:14:04	-1.60255	-19.1	14.2971	0.3462	77
		2017-08-03	1899-12-31 14:14:14	-1.60391	-19.1	14.3072	0.3462	77
		2017-08-03	1899-12-31 14:14:24	-1.60527	-19.1	14.3173	0.3462	77
		2017-08-03	1899-12-31 14:14:34	-1.60663	-19.2	14.3274	0.3462	77
		2017-08-03	1899-12-31 14:14:44	-1.60799	-19.1	14.3375	0.3462	77
		2017-08-03	1899-12-31 14:14:54	-1.60935	-19.1	14.3476	0.3462	77
		2017-08-03	1899-12-31 14:15:04	-1.61071	-19	14.3577	0.3462	77
		2017-08-03	1899-12-31 14:15:14	-1.61208	-19	14.3678	0.3462	77
		2017-08-03	1899-12-31 14:15:24	-1.61344	-19	14.3779	0.3456	77
		2017-08-03	1899-12-31 14:15:34	-1.6148	-19	14.388	0.3462	77
		2017-08-03	1899-12-31 14:15:44	-1.61617	-19	14.3982	0.3468	77
		2017-08-03	1899-12-31 14:15:54	-1.61753	-19	14.4083	0.3456	77
		2017-08-03	1899-12-31 14:16:04	-1.6189	-18.9	14.4184	0.3456	77
		2017-08-03	1899-12-31 14:16:14	-1.62026	-19	14.4285	0.3462	77
		2017-08-03	1899-12-31 14:16:24	-1.62163	-19	14.4386	0.3468	77
		2017-08-03	1899-12-31 14:16:34	-1.623	-18.9	14.4487	0.3462	77
		2017-08-03	1899-12-31 14:16:44	-1.62436	-19	14.4588	0.3462	77
		2017-08-03	1899-12-31 14:16:54	-1.62573	-18.9	14.4689	0.3462	77
		2017-08-03	1899-12-31 14:17:04	-1.6271	-19	14.479	0.3462	77
		2017-08-03	1899-12-31 14:17:14	-1.62847	-18.9	14.4892	0.3462	77
		2017-08-03	1899-12-31 14:17:24	-1.62984	-18.9	14.4993	0.3468	77
		2017-08-03	1899-12-31 14:17:34	-1.63121	-19	14.5094	0.3468	77
		2017-08-03	1899-12-31 14:17:44	-1.63258	-19	14.5195	0.3462	77
		2017-08-03	1899-12-31 14:17:54	-1.63395	-19.1	14.5296	0.3462	77
		2017-08-03	1899-12-31 14:18:04	-1.63532	-19.1	14.5397	0.3462	77
		2017-08-03	1899-12-31 14:18:14	-1.6367	-19.2	14.5498	0.3462	77
		2017-08-03	1899-12-31 14:18:24	-1.63807	-19.2	14.5599	0.3462	77
		2017-08-03	1899-12-31 14:18:34	-1.63944	-19.2	14.57	0.3462	77
		2017-08-03	1899-12-31 14:18:44	-1.64082	-19.3	14.5801	0.3468	77
		2017-08-03	1899-12-31 14:18:54	-1.64219	-19.2	14.5902	0.3462	77
		2017-08-03	1899-12-31 14:19:04	-1.64357	-19.3	14.6004	0.3456	77
		2017-08-03	1899-12-31 14:19:14	-1.64494	-19.2	14.6105	0.3456	77
		2017-08-03	1899-12-31 14:19:24	-1.64632	-19.3	14.6206	0.3456	77
		2017-08-03	1899-12-31 14:19:34	-1.64769	-19.3	14.6307	0.3462	77
		2017-08-03	1899-12-31 14:19:44	-1.64907	-19.4	14.6408	0.3462	77
		2017-08-03	1899-12-31 14:19:54	-1.65045	-19.5	14.6509	0.3462	77
		2017-08-03	1899-12-31 14:20:04	-1.65183	-19.5	14.661	0.3462	77
		2017-08-03	1899-12-31 14:20:14	-1.65321	-19.5	14.6711	0.3456	77
		2017-08-03	1899-12-31 14:20:24	-1.65459	-19.5	14.6812	0.3456	77
		2017-08-03	1899-12-31 14:20:34	-1.65597	-19.5	14.6913	0.3456	77
		2017-08-03	1899-12-31 14:20:44	-1.65735	-19.6	14.7015	0.3462	77
		2017-08-03	1899-12-31 14:20:54	-1.65873	-19.5	14.7116	0.3462	77
		2017-08-03	1899-12-31 14:21:04	-1.66011	-19.5	14.7217	0.3462	77
		2017-08-03	1899-12-31 14:21:14	-1.66149	-19.5	14.7318	0.3462	77
		2017-08-03	1899-12-31 14:21:24	-1.66287	-19.5	14.7419	0.3462	77
		2017-08-03	1899-12-31 14:21:34	-1.66426	-19.5	14.752	0.3462	77
		2017-08-03	1899-12-31 14:21:44	-1.66564	-19.6	14.7621	0.3462	77
		2017-08-03	1899-12-31 14:21:54	-1.66703	-19.5	14.7722	0.3462	77
		2017-08-03	1899-12-31 14:22:04	-1.66841	-19.5	14.7823	0.3456	77
		2017-08-03	1899-12-31 14:22:14	-1.6698	-19.5	14.7925	0.3456	77
		2017-08-03	1899-12-31 14:22:24	-1.67118	-19.5	14.8026	0.3456	77
		2017-08-03	1899-12-31 14:22:34	-1.67257	-19.5	14.8127	0.3456	77
		2017-08-03	1899-12-31 14:22:44	-1.67396	-19.6	14.8228	0.3456	77
		2017-08-03	1899-12-31 14:22:54	-1.67534	-19.4	14.8329	0.3462	77
		2017-08-03	1899-12-31 14:23:04	-1.67673	-19.6	14.843	0.3462	77
		2017-08-03	1899-12-31 14:23:14	-1.67812	-19.4	14.8531	0.3462	77
		2017-08-03	1899-12-31 14:23:24	-1.67951	-19.5	14.8632	0.3456	77
		2017-08-03	1899-12-31 14:23:34	-1.6809	-19.4	14.8733	0.3456	77
		2017-08-03	1899-12-31 14:23:44	-1.68229	-19.4	14.8834	0.3456	77
		2017-08-03	1899-12-31 14:23:54	-1.68368	-19.3	14.8935	0.3468	77
		2017-08-03	1899-12-31 14:24:04	-1.68507	-19.2	14.9037	0.3462	77
		2017-08-03	1899-12-31 14:24:14	-1.68647	-19.4	14.9138	0.3462	77
		2017-08-03	1899-12-31 14:24:24	-1.68786	-19.3	14.9239	0.3462	77
		2017-08-03	1899-12-31 14:24:34	-1.68925	-19.4	14.934	0.345	77
		2017-08-03	1899-12-31 14:24:44	-1.69065	-19.2	14.9441	0.3456	74.8
		2017-08-03	1899-12-31 14:24:54	-1.69204	-19.2	14.9542	0.3462	77
		2017-08-03	1899-12-31 14:25:04	-1.69344	-19.2	14.9643	0.3462	77
		2017-08-03	1899-12-31 14:25:14	-1.69483	-19.3	14.9744	0.345	77
		2017-08-03	1899-12-31 14:25:24	-1.69623	-19.4	14.9845	0.3456	74.8
		2017-08-03	1899-12-31 14:25:34	-1.69762	-19.3	14.9947	0.3456	77
		2017-08-03	1899-12-31 14:25:44	-1.69902	-19.3	15.0048	0.345	77
		2017-08-03	1899-12-31 14:25:54	-1.70042	-19.4	15.0149	0.3456	74.8
		2017-08-03	1899-12-31 14:26:04	-1.70182	-19.3	15.025	0.345	77
		2017-08-03	1899-12-31 14:26:14	-1.70322	-19.4	15.0351	0.3456	74.8
		2017-08-03	1899-12-31 14:26:24	-1.70461	-19.4	15.0452	0.345	77
		2017-08-03	1899-12-31 14:26:34	-1.70601	-19.3	15.0553	0.3456	74.8
		2017-08-03	1899-12-31 14:26:44	-1.70742	-19.4	15.0654	0.3456	77
		2017-08-03	1899-12-31 14:26:54	-1.70882	-19.3	15.0755	0.345	77
		2017-08-03	1899-12-31 14:27:04	-1.71022	-19.5	15.0856	0.345	74.8
		2017-08-03	1899-12-31 14:27:14	-1.71162	-19.4	15.0958	0.345	74.8
		2017-08-03	1899-12-31 14:27:24	-1.71302	-19.4	15.1059	0.345	74.8
		2017-08-03	1899-12-31 14:27:34	-1.71443	-19.2	15.116	0.3456	74.8
		2017-08-03	1899-12-31 14:27:44	-1.71583	-19	15.1261	0.3456	77
		2017-08-03	1899-12-31 14:27:54	-1.71724	-19	15.1362	0.345	77
		2017-08-03	1899-12-31 14:28:04	-1.71864	-19	15.1463	0.345	74.8
		2017-08-03	1899-12-31 14:28:14	-1.72005	-19.1	15.1564	0.345	74.8
		2017-08-03	1899-12-31 14:28:24	-1.72145	-19.1	15.1665	0.3444	74.8
		2017-08-03	1899-12-31 14:28:34	-1.72286	-19.1	15.1766	0.3444	74.8
		2017-08-03	1899-12-31 14:28:44	-1.72427	-19.2	15.1867	0.3456	74.8
		2017-08-03	1899-12-31 14:28:54	-1.72567	-18.9	15.1968	0.345	77
		2017-08-03	1899-12-31 14:29:04	-1.72708	-19	15.207	0.345	74.8
		2017-08-03	1899-12-31 14:29:14	-1.72849	-19.1	15.2171	0.345	74.8
		2017-08-03	1899-12-31 14:29:24	-1.7299	-19.2	15.2272	0.345	74.8
		2017-08-03	1899-12-31 14:29:34	-1.73131	-19.2	15.2373	0.345	74.8
		2017-08-03	1899-12-31 14:29:44	-1.73272	-19.1	15.2474	0.3456	74.8
		2017-08-03	1899-12-31 14:29:54	-1.73413	-19.2	15.2575	0.345	77
		2017-08-03	1899-12-31 14:30:04	-1.73555	-19.2	15.2676	0.345	74.8
		2017-08-03	1899-12-31 14:30:14	-1.73696	-19.3	15.2777	0.345	74.8
		2017-08-03	1899-12-31 14:30:24	-1.73837	-19.4	15.2878	0.345	74.8
		2017-08-03	1899-12-31 14:30:34	-1.73978	-19.5	15.298	0.345	74.8
		2017-08-03	1899-12-31 14:30:44	-1.7412	-19.5	15.3081	0.3456	74.8
		2017-08-03	1899-12-31 14:30:54	-1.74261	-19.5	15.3182	0.3456	77
		2017-08-03	1899-12-31 14:31:04	-1.74403	-19.5	15.3283	0.3456	77
		2017-08-03	1899-12-31 14:31:14	-1.74545	-19.5	15.3384	0.3456	77
		2017-08-03	1899-12-31 14:31:24	-1.74686	-19.6	15.3485	0.3462	77
		2017-08-03	1899-12-31 14:31:34	-1.74828	-19.6	15.3586	0.3462	77
		2017-08-03	1899-12-31 14:31:44	-1.7497	-19.5	15.3687	0.3456	77
		2017-08-03	1899-12-31 14:31:54	-1.75111	-19.6	15.3788	0.345	77
		2017-08-03	1899-12-31 14:32:04	-1.75253	-19.5	15.3889	0.3456	74.8
		2017-08-03	1899-12-31 14:32:14	-1.75395	-19.6	15.3991	0.345	77
		2017-08-03	1899-12-31 14:32:24	-1.75537	-19.5	15.4092	0.3456	74.8
		2017-08-03	1899-12-31 14:32:34	-1.75679	-19.6	15.4193	0.345	77
		2017-08-03	1899-12-31 14:32:44	-1.75821	-19.4	15.4294	0.3456	74.8
		2017-08-03	1899-12-31 14:32:54	-1.75964	-19.6	15.4395	0.345	77
		2017-08-03	1899-12-31 14:33:04	-1.76106	-19.6	15.4496	0.345	74.8
		2017-08-03	1899-12-31 14:33:14	-1.76248	-19.6	15.4597	0.345	74.8
		2017-08-03	1899-12-31 14:33:24	-1.7639	-19.6	15.4698	0.3438	74.8
		2017-08-03	1899-12-31 14:33:34	-1.76533	-19.5	15.4799	0.3438	74.8
		2017-08-03	1899-12-31 14:33:44	-1.76675	-19.7	15.49	0.3462	74.8
		2017-08-03	1899-12-31 14:33:54	-1.76818	-19.7	15.5001	0.3456	77
		2017-08-03	1899-12-31 14:34:04	-1.7696	-19.7	15.5103	0.3462	77
		2017-08-03	1899-12-31 14:34:14	-1.77103	-19.7	15.5204	0.3462	77
		2017-08-03	1899-12-31 14:34:24	-1.77246	-19.8	15.5305	0.3456	77
		2017-08-03	1899-12-31 14:34:34	-1.77389	-19.5	15.5406	0.3456	77
		2017-08-03	1899-12-31 14:34:44	-1.77531	-19.6	15.5507	0.3456	77
		2017-08-03	1899-12-31 14:34:54	-1.77674	-19.3	15.5608	0.3462	77
		2017-08-03	1899-12-31 14:35:04	-1.77817	-19.3	15.5709	0.345	77
		2017-08-03	1899-12-31 14:35:14	-1.7796	-19.4	15.581	0.3456	74.8
		2017-08-03	1899-12-31 14:35:24	-1.78103	-19.5	15.5911	0.345	77
		2017-08-03	1899-12-31 14:35:34	-1.78246	-19.6	15.6013	0.345	74.8
		2017-08-03	1899-12-31 14:35:44	-1.78389	-19.7	15.6114	0.345	74.8
		2017-08-03	1899-12-31 14:35:54	-1.78533	-19.7	15.6215	0.345	74.8
		2017-08-03	1899-12-31 14:36:04	-1.78676	-19.6	15.6316	0.345	74.8
		2017-08-03	1899-12-31 14:36:14	-1.78819	-19.5	15.6417	0.3456	74.8
		2017-08-03	1899-12-31 14:36:24	-1.78963	-19.6	15.6518	0.3456	77
		2017-08-03	1899-12-31 14:36:34	-1.79106	-19.4	15.6619	0.3444	77
		2017-08-03	1899-12-31 14:36:44	-1.7925	-19.4	15.672	0.345	74.8
		2017-08-03	1899-12-31 14:36:54	-1.79393	-19.4	15.6821	0.345	74.8
		2017-08-03	1899-12-31 14:37:04	-1.79537	-19.3	15.6922	0.345	74.8
		2017-08-03	1899-12-31 14:37:14	-1.79681	-19.2	15.7023	0.345	74.8
		2017-08-03	1899-12-31 14:37:24	-1.79824	-19.3	15.7125	0.3456	74.8
		2017-08-03	1899-12-31 14:37:34	-1.79968	-19.3	15.7226	0.3456	77
		2017-08-03	1899-12-31 14:37:44	-1.80112	-19.3	15.7327	0.3456	77
		2017-08-03	1899-12-31 14:37:54	-1.80256	-19.4	15.7428	0.3456	77
		2017-08-03	1899-12-31 14:38:04	-1.804	-19.4	15.7529	0.3456	77
		2017-08-03	1899-12-31 14:38:14	-1.80544	-19.5	15.763	0.3456	77
		2017-08-03	1899-12-31 14:38:24	-1.80688	-19.4	15.7731	0.3456	77
		2017-08-03	1899-12-31 14:38:34	-1.80832	-19.5	15.7832	0.345	77
		2017-08-03	1899-12-31 14:38:44	-1.80977	-19.5	15.7933	0.345	74.8
		2017-08-03	1899-12-31 14:38:54	-1.81121	-19.4	15.8034	0.345	74.8
		2017-08-03	1899-12-31 14:39:04	-1.81265	-19.3	15.8136	0.3456	74.8
		2017-08-03	1899-12-31 14:39:14	-1.8141	-19.3	15.8237	0.345	77
		2017-08-03	1899-12-31 14:39:24	-1.81554	-19.2	15.8338	0.3438	74.8
		2017-08-03	1899-12-31 14:39:34	-1.81699	-19.3	15.8439	0.3456	74.8
		2017-08-03	1899-12-31 14:39:44	-1.81843	-19.2	15.854	0.3462	77
		2017-08-03	1899-12-31 14:39:54	-1.81988	-19.3	15.8641	0.3462	77
		2017-08-03	1899-12-31 14:40:04	-1.82133	-19.1	15.8742	0.3462	77
		2017-08-03	1899-12-31 14:40:14	-1.82277	-19.2	15.8843	0.3462	77
		2017-08-03	1899-12-31 14:40:24	-1.82422	-19.2	15.8944	0.3462	77
		2017-08-03	1899-12-31 14:40:34	-1.82567	-19.2	15.9046	0.3456	77
		2017-08-03	1899-12-31 14:40:44	-1.82712	-19.1	15.9147	0.3468	77
		2017-08-03	1899-12-31 14:40:54	-1.82857	-19.1	15.9248	0.3456	77
		2017-08-03	1899-12-31 14:41:04	-1.83002	-19.2	15.9349	0.3456	77
		2017-08-03	1899-12-31 14:41:14	-1.83147	-19.2	15.945	0.3456	77
		2017-08-03	1899-12-31 14:41:24	-1.83292	-19.2	15.9551	0.3456	77
		2017-08-03	1899-12-31 14:41:34	-1.83438	-19.2	15.9652	0.3462	77
		2017-08-03	1899-12-31 14:41:44	-1.83583	-19.2	15.9753	0.3462	77
		2017-08-03	1899-12-31 14:41:54	-1.83728	-19.1	15.9854	0.3456	77
		2017-08-03	1899-12-31 14:42:04	-1.83874	-18.9	15.9955	0.3456	77
		2017-08-03	1899-12-31 14:42:14	-1.84019	-18.9	16.0056	0.3456	77
		2017-08-03	1899-12-31 14:42:24	-1.84165	-19	16.0158	0.3462	77
		2017-08-03	1899-12-31 14:42:34	-1.8431	-18.9	16.0259	0.3456	77
		2017-08-03	1899-12-31 14:42:44	-1.84456	-18.9	16.036	0.3456	77
		2017-08-03	1899-12-31 14:42:54	-1.84602	-18.9	16.0461	0.345	77
		2017-08-03	1899-12-31 14:43:04	-1.84748	-18.8	16.0562	0.3456	74.8
		2017-08-03	1899-12-31 14:43:14	-1.84893	-18.7	16.0663	0.3444	77
		2017-08-03	1899-12-31 14:43:24	-1.85039	-18.8	16.0764	0.345	74.8
		2017-08-03	1899-12-31 14:43:34	-1.85185	-18.8	16.0865	0.3444	74.8
		2017-08-03	1899-12-31 14:43:44	-1.85331	-18.9	16.0966	0.345	74.8
		2017-08-03	1899-12-31 14:43:54	-1.85477	-18.9	16.1068	0.342	74.8
		2017-08-03	1899-12-31 14:44:04	-1.85624	-19	16.1169	0.345	74.8
		2017-08-03	1899-12-31 14:44:14	-1.8577	-19	16.127	0.345	74.8
		2017-08-03	1899-12-31 14:44:24	-1.85916	-19.1	16.1371	0.345	74.8
		2017-08-03	1899-12-31 14:44:34	-1.86062	-19.1	16.1472	0.3456	74.8
		2017-08-03	1899-12-31 14:44:44	-1.86209	-19	16.1573	0.3456	77
		2017-08-03	1899-12-31 14:44:54	-1.86355	-19.1	16.1674	0.3456	77
		2017-08-03	1899-12-31 14:45:04	-1.86502	-19	16.1775	0.3456	77
		2017-08-03	1899-12-31 14:45:14	-1.86648	-19.1	16.1876	0.3456	77
		2017-08-03	1899-12-31 14:45:24	-1.86795	-19.2	16.1977	0.3456	77
		2017-08-03	1899-12-31 14:45:34	-1.86942	-19.2	16.2079	0.3456	77
		2017-08-03	1899-12-31 14:45:44	-1.87089	-19.3	16.218	0.3456	77
		2017-08-03	1899-12-31 14:45:54	-1.87235	-19.2	16.2281	0.345	77
		2017-08-03	1899-12-31 14:46:04	-1.87382	-19.3	16.2382	0.345	74.8
		2017-08-03	1899-12-31 14:46:14	-1.87529	-19.3	16.2483	0.345	74.8
		2017-08-03	1899-12-31 14:46:24	-1.87676	-19.2	16.2584	0.345	74.8
		2017-08-03	1899-12-31 14:46:34	-1.87823	-19.3	16.2685	0.345	74.8
		2017-08-03	1899-12-31 14:46:44	-1.87971	-19.2	16.2786	0.3456	74.8
		2017-08-03	1899-12-31 14:46:54	-1.88118	-19.3	16.2887	0.3462	77
		2017-08-03	1899-12-31 14:47:04	-1.88265	-19.3	16.2988	0.345	77
		2017-08-03	1899-12-31 14:47:14	-1.88412	-19.4	16.3089	0.3462	74.8
		2017-08-03	1899-12-31 14:47:24	-1.8856	-19.4	16.3191	0.3456	77
		2017-08-03	1899-12-31 14:47:34	-1.88707	-19.5	16.3292	0.345	77
		2017-08-03	1899-12-31 14:47:44	-1.88855	-19.5	16.3393	0.3396	74.8
		2017-08-03	1899-12-31 14:47:54	-1.89002	-19.6	16.3494	0.3396	74.8
		2017-08-03	1899-12-31 14:48:04	-1.8915	-19.6	16.3595	0.3444	74.8
		2017-08-03	1899-12-31 14:48:14	-1.89298	-19.6	16.3696	0.3462	74.8
		2017-08-03	1899-12-31 14:48:24	-1.89445	-19.6	16.3797	0.3462	77
		2017-08-03	1899-12-31 14:48:34	-1.89593	-19.6	16.3898	0.3456	77
		2017-08-03	1899-12-31 14:48:44	-1.89741	-19.5	16.3999	0.3456	77
		2017-08-03	1899-12-31 14:48:54	-1.89889	-19.5	16.41	0.3462	77
		2017-08-03	1899-12-31 14:49:04	-1.90037	-19.5	16.4202	0.3456	77
		2017-08-03	1899-12-31 14:49:14	-1.90185	-19.6	16.4303	0.3462	77
		2017-08-03	1899-12-31 14:49:24	-1.90333	-19.3	16.4404	0.3456	77
		2017-08-03	1899-12-31 14:49:34	-1.90481	-19.4	16.4505	0.3456	77
		2017-08-03	1899-12-31 14:49:44	-1.9063	-19.3	16.4606	0.3456	77
		2017-08-03	1899-12-31 14:49:54	-1.90778	-19.3	16.4707	0.345	77
		2017-08-03	1899-12-31 14:50:04	-1.90926	-19.2	16.4808	0.3444	74.8
		2017-08-03	1899-12-31 14:50:14	-1.91075	-19.2	16.4909	0.3444	74.8
		2017-08-03	1899-12-31 14:50:24	-1.91223	-19.3	16.501	0.345	74.8
		2017-08-03	1899-12-31 14:50:34	-1.91372	-19.2	16.5112	0.3462	74.8
		2017-08-03	1899-12-31 14:50:44	-1.91521	-19.2	16.5213	0.3462	77
		2017-08-03	1899-12-31 14:50:54	-1.91669	-19.1	16.5314	0.3456	77
		2017-08-03	1899-12-31 14:51:04	-1.91818	-19.2	16.5415	0.3462	77
		2017-08-03	1899-12-31 14:51:14	-1.91967	-19.2	16.5516	0.3456	77
		2017-08-03	1899-12-31 14:51:24	-1.92116	-19.4	16.5617	0.3456	77
		2017-08-03	1899-12-31 14:51:34	-1.92265	-19.5	16.5718	0.3462	77
		2017-08-03	1899-12-31 14:51:44	-1.92414	-19.6	16.5819	0.3456	77
		2017-08-03	1899-12-31 14:51:54	-1.92563	-19.6	16.592	0.3456	77
		2017-08-03	1899-12-31 14:52:04	-1.92712	-19.6	16.6021	0.345	77
		2017-08-03	1899-12-31 14:52:14	-1.92861	-19.5	16.6122	0.345	74.8
		2017-08-03	1899-12-31 14:52:24	-1.9301	-19.3	16.6224	0.3444	74.8
		2017-08-03	1899-12-31 14:52:34	-1.9316	-19.4	16.6325	0.3402	74.8
		2017-08-03	1899-12-31 14:52:44	-1.93309	-19.2	16.6426	0.3438	74.8
		2017-08-03	1899-12-31 14:52:54	-1.93458	-19.4	16.6527	0.3402	74.8
		2017-08-03	1899-12-31 14:53:04	-1.93608	-19.5	16.6628	0.345	74.8
		2017-08-03	1899-12-31 14:53:14	-1.93758	-19.5	16.6729	0.3444	74.8
		2017-08-03	1899-12-31 14:53:24	-1.93907	-19.6	16.683	0.3444	74.8
		2017-08-03	1899-12-31 14:53:34	-1.94057	-19.4	16.6931	0.345	74.8
		2017-08-03	1899-12-31 14:53:44	-1.94207	-19.6	16.7032	0.3462	74.8
		2017-08-03	1899-12-31 14:53:54	-1.94357	-19.4	16.7133	0.3462	77
		2017-08-03	1899-12-31 14:54:04	-1.94506	-19.3	16.7235	0.3456	77
		2017-08-03	1899-12-31 14:54:14	-1.94656	-19.5	16.7336	0.345	77
		2017-08-03	1899-12-31 14:54:24	-1.94806	-19.6	16.7437	0.3438	74.8
		2017-08-03	1899-12-31 14:54:34	-1.94956	-19.4	16.7538	0.3462	74.8
		2017-08-03	1899-12-31 14:54:44	-1.95107	-19.5	16.7639	0.3456	77
		2017-08-03	1899-12-31 14:54:54	-1.95257	-19.3	16.774	0.345	77
		2017-08-03	1899-12-31 14:55:04	-1.95407	-19.4	16.7841	0.345	74.8
		2017-08-03	1899-12-31 14:55:14	-1.95557	-19.3	16.7942	0.345	74.8
		2017-08-03	1899-12-31 14:55:24	-1.95708	-19.5	16.8043	0.345	74.8
		2017-08-03	1899-12-31 14:55:34	-1.95858	-19.5	16.8145	0.345	74.8
		2017-08-03	1899-12-31 14:55:44	-1.96009	-19.5	16.8246	0.3456	74.8
		2017-08-03	1899-12-31 14:55:54	-1.96159	-19.6	16.8347	0.3456	77
		2017-08-03	1899-12-31 14:56:04	-1.9631	-19.5	16.8448	0.3456	77
		2017-08-03	1899-12-31 14:56:14	-1.96461	-19.5	16.8549	0.345	77
		2017-08-03	1899-12-31 14:56:24	-1.96612	-19.3	16.865	0.345	74.8
		2017-08-03	1899-12-31 14:56:34	-1.96763	-19.3	16.8751	0.3456	74.8
		2017-08-03	1899-12-31 14:56:44	-1.96913	-19.3	16.8852	0.3456	77
		2017-08-03	1899-12-31 14:56:54	-1.97064	-19.4	16.8953	0.345	77
		2017-08-03	1899-12-31 14:57:04	-1.97215	-19.3	16.9054	0.3456	74.8
		2017-08-03	1899-12-31 14:57:14	-1.97367	-19.4	16.9155	0.3444	77
		2017-08-03	1899-12-31 14:57:24	-1.97518	-19.4	16.9257	0.3426	74.8
		2017-08-03	1899-12-31 14:57:34	-1.97669	-19.5	16.9358	0.3414	74.8
		2017-08-03	1899-12-31 14:57:44	-1.9782	-19.4	16.9459	0.3414	74.8
		2017-08-03	1899-12-31 14:57:54	-1.97972	-19.3	16.956	0.3414	74.8
		2017-08-03	1899-12-31 14:58:04	-1.98123	-19.2	16.9661	0.3426	74.8
		2017-08-03	1899-12-31 14:58:14	-1.98275	-19.2	16.9762	0.3414	74.8
		2017-08-03	1899-12-31 14:58:24	-1.98426	-19.2	16.9863	0.3414	74.8
		2017-08-03	1899-12-31 14:58:34	-1.98578	-19.2	16.9964	0.3414	74.8
		2017-08-03	1899-12-31 14:58:44	-1.9873	-19.3	17.0065	0.339	74.8
		2017-08-03	1899-12-31 14:58:54	-1.98881	-19.3	17.0166	0.3378	74.8
		2017-08-03	1899-12-31 14:59:04	-1.99033	-19.4	17.0268	0.3414	74.8
		2017-08-03	1899-12-31 14:59:14	-1.99185	-19.4	17.0369	0.3408	74.8
		2017-08-03	1899-12-31 14:59:24	-1.99337	-19.1	17.047	0.3414	74.8
		2017-08-03	1899-12-31 14:59:34	-1.99489	-19.3	17.0571	0.339	74.8
		2017-08-03	1899-12-31 14:59:44	-1.99641	-19.3	17.0672	0.3426	74.8
		2017-08-03	1899-12-31 14:59:54	-1.99793	-19.4	17.0773	0.3444	74.8
		2017-08-03	1899-12-31 15:00:04	-1.99945	-19.5	17.0874	0.3426	74.8
		2017-08-03	1899-12-31 15:00:14	-2.00098	-19.5	17.0975	0.3462	74.8
		2017-08-03	1899-12-31 15:00:24	-2.0025	-19.5	17.1076	0.3432	77
		2017-08-03	1899-12-31 15:00:34	-2.00402	-19.5	17.1178	0.345	74.8
		2017-08-03	1899-12-31 15:00:44	-2.00555	-19.6	17.1279	0.3444	74.8
		2017-08-03	1899-12-31 15:00:54	-2.00707	-19.7	17.138	0.3444	74.8
		2017-08-03	1899-12-31 15:01:04	-2.0086	-19.7	17.1481	0.3444	74.8
		2017-08-03	1899-12-31 15:01:14	-2.01013	-19.8	17.1582	0.3426	74.8
		2017-08-03	1899-12-31 15:01:24	-2.01165	-19.8	17.1683	0.3426	74.8
		2017-08-03	1899-12-31 15:01:34	-2.01318	-19.7	17.1784	0.3414	74.8
		2017-08-03	1899-12-31 15:01:44	-2.01471	-19.7	17.1885	0.3402	74.8
		2017-08-03	1899-12-31 15:01:54	-2.01624	-19.7	17.1986	0.3402	74.8
		2017-08-03	1899-12-31 15:02:04	-2.01777	-19.8	17.2087	0.3396	74.8
		2017-08-03	1899-12-31 15:02:14	-2.0193	-19.7	17.2188	0.345	74.8
		2017-08-03	1899-12-31 15:02:24	-2.02083	-19.8	17.229	0.345	74.8
		2017-08-03	1899-12-31 15:02:34	-2.02236	-19.7	17.2391	0.3456	74.8
		2017-08-03	1899-12-31 15:02:44	-2.0239	-19.7	17.2492	0.3438	77
		2017-08-03	1899-12-31 15:02:54	-2.02543	-19.6	17.2593	0.3456	74.8
		2017-08-03	1899-12-31 15:03:04	-2.02696	-19.7	17.2694	0.3462	77
		2017-08-03	1899-12-31 15:03:14	-2.0285	-19.7	17.2795	0.3432	77
		2017-08-03	1899-12-31 15:03:24	-2.03003	-19.8	17.2896	0.3384	74.8
		2017-08-03	1899-12-31 15:03:34	-2.03157	-19.8	17.2997	0.3414	74.8
		2017-08-03	1899-12-31 15:03:44	-2.03311	-19.8	17.3098	0.3396	74.8
		2017-08-03	1899-12-31 15:03:54	-2.03464	-19.7	17.3199	0.3402	74.8
		2017-08-03	1899-12-31 15:04:04	-2.03618	-19.6	17.3301	0.3414	74.8
		2017-08-03	1899-12-31 15:04:14	-2.03772	-19.6	17.3402	0.3432	74.8
		2017-08-03	1899-12-31 15:04:24	-2.03926	-19.5	17.3503	0.3402	74.8
		2017-08-03	1899-12-31 15:04:34	-2.0408	-19.6	17.3604	0.342	74.8
		2017-08-03	1899-12-31 15:04:44	-2.04234	-19.5	17.3705	0.3408	74.8
		2017-08-03	1899-12-31 15:04:54	-2.04388	-19.6	17.3806	0.339	74.8
		2017-08-03	1899-12-31 15:05:04	-2.04542	-19.6	17.3907	0.3384	74.8
		2017-08-03	1899-12-31 15:05:14	-2.04697	-19.7	17.4008	0.3384	74.8
		2017-08-03	1899-12-31 15:05:24	-2.04851	-19.8	17.4109	0.339	74.8
		2017-08-03	1899-12-31 15:05:34	-2.05005	-19.6	17.4211	0.3426	74.8
		2017-08-03	1899-12-31 15:05:44	-2.0516	-19.5	17.4312	0.3438	74.8
		2017-08-03	1899-12-31 15:05:54	-2.05314	-19.7	17.4413	0.3438	74.8
		2017-08-03	1899-12-31 15:06:04	-2.05469	-19.7	17.4514	0.3426	74.8
		2017-08-03	1899-12-31 15:06:14	-2.05623	-19.7	17.4615	0.3444	74.8
		2017-08-03	1899-12-31 15:06:24	-2.05778	-19.7	17.4716	0.3396	74.8
		2017-08-03	1899-12-31 15:06:34	-2.05933	-19.6	17.4817	0.342	74.8
		2017-08-03	1899-12-31 15:06:44	-2.06088	-19.7	17.4918	0.339	74.8
		2017-08-03	1899-12-31 15:06:54	-2.06243	-19.6	17.5019	0.3408	74.8
		2017-08-03	1899-12-31 15:07:04	-2.06398	-19.7	17.512	0.3408	74.8
		2017-08-03	1899-12-31 15:07:14	-2.06553	-19.7	17.5221	0.3384	74.8
		2017-08-03	1899-12-31 15:07:24	-2.06708	-19.7	17.5323	0.3384	74.8
		2017-08-03	1899-12-31 15:07:34	-2.06863	-19.9	17.5424	0.3384	74.8
		2017-08-03	1899-12-31 15:07:44	-2.07018	-19.8	17.5525	0.339	74.8
		2017-08-03	1899-12-31 15:07:54	-2.07174	-19.9	17.5626	0.3384	74.8
		2017-08-03	1899-12-31 15:08:04	-2.07329	-19.6	17.5727	0.3384	74.8
		2017-08-03	1899-12-31 15:08:14	-2.07485	-19.4	17.5828	0.339	74.8
		2017-08-03	1899-12-31 15:08:24	-2.0764	-19.4	17.5929	0.339	74.8
		2017-08-03	1899-12-31 15:08:34	-2.07796	-19.4	17.603	0.3396	74.8
		2017-08-03	1899-12-31 15:08:44	-2.07951	-19.2	17.6131	0.3384	74.8
		2017-08-03	1899-12-31 15:08:54	-2.08107	-19.1	17.6232	0.3384	74.8
		2017-08-03	1899-12-31 15:09:04	-2.08263	-19.1	17.6334	0.3384	74.8
		2017-08-03	1899-12-31 15:09:14	-2.08419	-19	17.6435	0.3384	74.8
		2017-08-03	1899-12-31 15:09:24	-2.08575	-19	17.6536	0.339	74.8
		2017-08-03	1899-12-31 15:09:34	-2.08731	-18.9	17.6637	0.3396	74.8
		2017-08-03	1899-12-31 15:09:44	-2.08887	-19	17.6738	0.3384	74.8
		2017-08-03	1899-12-31 15:09:54	-2.09043	-19.1	17.6839	0.3378	74.8
		2017-08-03	1899-12-31 15:10:04	-2.09199	-19	17.694	0.3396	74.8
		2017-08-03	1899-12-31 15:10:14	-2.09355	-19.1	17.7041	0.3384	74.8
		2017-08-03	1899-12-31 15:10:24	-2.09512	-19.1	17.7142	0.339	74.8
		2017-08-03	1899-12-31 15:10:34	-2.09668	-19.1	17.7244	0.3384	74.8
		2017-08-03	1899-12-31 15:10:44	-2.09825	-19.1	17.7345	0.3384	74.8
		2017-08-03	1899-12-31 15:10:54	-2.09981	-19.1	17.7446	0.3414	74.8
		2017-08-03	1899-12-31 15:11:04	-2.10138	-19.3	17.7547	0.3402	74.8
		2017-08-03	1899-12-31 15:11:14	-2.10294	-19.2	17.7648	0.3414	74.8
		2017-08-03	1899-12-31 15:11:24	-2.10451	-19.3	17.7749	0.3408	74.8
		2017-08-03	1899-12-31 15:11:34	-2.10608	-19.3	17.785	0.3408	74.8
		2017-08-03	1899-12-31 15:11:44	-2.10765	-19.3	17.7951	0.342	74.8
		2017-08-03	1899-12-31 15:11:54	-2.10922	-19.3	17.8052	0.3414	74.8
		2017-08-03	1899-12-31 15:12:04	-2.11079	-19.2	17.8153	0.3378	74.8
		2017-08-03	1899-12-31 15:12:14	-2.11236	-19.2	17.8255	0.3462	74.8
		2017-08-03	1899-12-31 15:12:24	-2.11393	-19.2	17.8356	0.3564	77
		2017-08-03	1899-12-31 15:12:34	-2.1155	-19.3	17.8457	0.339	79.2
		2017-08-03	1899-12-31 15:12:44	-2.11708	-19.2	17.8558	0.3372	74.8
		2017-08-03	1899-12-31 15:12:54	-2.11865	-19.3	17.8659	0.339	74.8
		2017-08-03	1899-12-31 15:13:04	-2.12022	-19.2	17.876	0.3384	74.8
		2017-08-03	1899-12-31 15:13:14	-2.1218	-19.1	17.8861	0.3384	74.8
		2017-08-03	1899-12-31 15:13:24	-2.12337	-19.1	17.8962	0.357	74.8
		2017-08-03	1899-12-31 15:13:34	-2.12495	-19.2	17.9063	0.384	79.2
		2017-08-03	1899-12-31 15:13:44	-2.12653	-19.3	17.9164	0.3762	83.6
		2017-08-03	1899-12-31 15:13:54	-2.1281	-19.4	17.9265	0.3768	83.6
		2017-08-03	1899-12-31 15:14:04	-2.12968	-19.4	17.9367	0.3762	83.6
		2017-08-03	1899-12-31 15:14:14	-2.13126	-19.4	17.9468	0.3816	83.6
		2017-08-03	1899-12-31 15:14:24	-2.13284	-19.4	17.9569	0.3852	83.6
		2017-08-03	1899-12-31 15:14:34	-2.13442	-19.5	17.967	0.3834	85.8
		2017-08-03	1899-12-31 15:14:44	-2.136	-19.4	17.9771	0.42	83.6
		2017-08-03	1899-12-31 15:14:54	-2.13759	-19.4	17.9872	0.4788	92.4
		2017-08-03	1899-12-31 15:15:04	-2.13917	-19.2	17.9973	0.4926	105.6
		2017-08-03	1899-12-31 15:15:14	-2.14075	-18.4	18.0074	0.5184	107.8
		2017-08-03	1899-12-31 15:15:24	-2.14233	-16.2	18.0175	0.5046	114.4
		2017-08-03	1899-12-31 15:15:34	-2.14392	-14	18.0277	0.5046	115

## Sheet: Sheet2
		2017-04-27	1899-12-31 10:40:25

## Sheet: Sheet3
		2017-04-27	1899-12-31 10:40:23
